# Supplementary material for: Contrasting Photophysiological Characteristics of Phytoplankton Assemblages in the Northern South China Sea
Source: PLoS One. 2016 May 19;11(5):e0153555. doi: 10.1371/journal.pone.0153555 (PMC4873168; doi:10.1371/journal.pone.0153555)
Supplement: S1 Dataset — (XLSX) [file pone.0153555.s001.xlsx]

## Sheet: Sheet1
Stn	depth		σPSII’ (A2 quanta-1)		Yield		Irradiance		latitude	longitude
SW04	0.0523		206		0.1877		400.499		17.9963	115.962
SW04	1.2228		177		0.1559		240.199		17.9963	115.962
SW04	1.8198		288		0.2445		282.976		17.9963	115.962
SW04	2.0327		312		0.1516		296.947		17.9963	115.962
SW04	2.1562		224		0.1797		270.178		17.9963	115.962
SW04	2.2417		210		0.1615		255.692		17.9963	115.962
SW04	2.5267		309		0.2041		203.016		17.9963	115.962
SW04	2.4248		282		0.1983		244.769		17.9963	115.962
SW04	2.5877		283		0.1663		244.303		17.9963	115.962
SW04	2.3082		344		0.2041		219.068		17.9963	115.962
SW04	2.519		247		0.1785		246.292		17.9963	115.962
SW04	2.3396		261		0.1759		256.241		17.9963	115.962
SW04	2.4864		311		0.1631		242.329		17.9963	115.962
SW04	3.1053		231		0.2801		228.844		17.9963	115.962
SW04	3.3257		319		0.2406		230.708		17.9963	115.962
SW04	3.5303		326		0.2407		227.755		17.9963	115.962
SW04	3.7547		244		0.2763		221.644		17.9963	115.962
SW04	4.038		368		0.2449		244.653		17.9963	115.962
SW04	4.3695		298		0.2026		176.697		17.9963	115.962
SW04	4.6055		356		0.2625		190.215		17.9963	115.962
SW04	4.6258		313		0.3048		174.519		17.9963	115.962
SW04	5.0403		316		0.2846		178.946		17.9963	115.962
SW04	5.1537		335		0.2965		175.019		17.9963	115.962
SW04	5.59		334		0.202		189.535		17.9963	115.962
SW04	5.6421		402		0.3037		184.23		17.9963	115.962
SW04	5.9731		308		0.3037		203.209		17.9963	115.962
SW04	5.9276		383		0.3771		216.626		17.9963	115.962
SW04	6.3858		333		0.2531		213.038		17.9963	115.962
SW04	6.3734		375		0.3735		237.408		17.9963	115.962
SW04	6.8632		359		0.3588		192.957		17.9963	115.962
SW04	6.8845		344		0.3771		197.946		17.9963	115.962
SW04	7.2729		326		0.291		202.967		17.9963	115.962
SW04	7.428		340		0.3239		227.266		17.9963	115.962
SW04	7.5762		340		0.3541		243.546		17.9963	115.962
SW04	7.7896		368		0.3305		269.985		17.9963	115.962
SW04	8.0256		397		0.3029		404.918		17.9963	115.962
SW04	8.0741		376		0.3049		386.882		17.9963	115.962
SW04	8.5017		380		0.3203		276.371		17.9963	115.962
SW04	8.7208		356		0.3359		361.193		17.9963	115.962
SW04	8.7452		316		0.3511		453.611		17.9963	115.962
SW04	9.2333		340		0.2957		526.548		17.9963	115.962
SW04	9.0358		295		0.3014		370.885		17.9963	115.962
SW04	9.2191		363		0.319		357.166		17.9963	115.962
SW04	9.5323		342		0.442		372.304		17.9963	115.962
SW04	9.5283		381		0.332		419.87		17.9963	115.962
SW04	9.71		344		0.3962		344.693		17.9963	115.962
SW04	10.0689		372		0.4757		193.88		17.9963	115.962
SW04	10.0377		344		0.3989		202.483		17.9963	115.962
SW04	10.4387		309		0.3392		217.662		17.9963	115.962
SW04	10.3979		336		0.3428		282.841		17.9963	115.962
SW04	10.7292		336		0.3151		272.834		17.9963	115.962
SW04	10.7884		359		0.2994		371.86		17.9963	115.962
SW04	11.2131		296		0.3896		215.235		17.9963	115.962
SW04	11.0891		361		0.4546		188.274		17.9963	115.962
SW04	11.415		362		0.3757		166.785		17.9963	115.962
SW04	11.5908		349		0.3928		168.384		17.9963	115.962
SW04	11.7998		385		0.3769		166.666		17.9963	115.962
SW04	12.0746		356		0.3563		171.547		17.9963	115.962
SW04	12.1104		386		0.3434		169.109		17.9963	115.962
SW04	12.3581		416		0.4411		165.952		17.9963	115.962
SW04	12.5598		338		0.3555		169.149		17.9963	115.962
SW04	12.6601		375		0.3717		185.112		17.9963	115.962
SW04	12.9178		345		0.4116		279.354		17.9963	115.962
SW04	12.9322		334		0.3664		371.594		17.9963	115.962
SW04	13.1567		358		0.4301		395.467		17.9963	115.962
SW04	13.338		363		0.3514		370.885		17.9963	115.962
SW04	13.5559		336		0.4018		379.749		17.9963	115.962
SW04	13.6394		347		0.4066		398.687		17.9963	115.962
SW04	14.0938		310		0.402		392.459		17.9963	115.962
SW04	14.1257		388		0.3902		343.134		17.9963	115.962
SW04	14.4336		401		0.4416		374.173		17.9963	115.962
SW04	14.5623		338		0.3422		369.56		17.9963	115.962
SW04	14.7117		309		0.3732		368.152		17.9963	115.962
SW04	14.8192		356		0.4356		334.646		17.9963	115.962
SW04	15.2417		316		0.398		391.244		17.9963	115.962
SW04	15.4206		334		0.4021		368.24		17.9963	115.962
SW04	15.4788		365		0.4308		388.454		17.9963	115.962
SW04	15.8088		304		0.3604		487.382		17.9963	115.962
SW04	15.8719		346		0.3977		356.655		17.9963	115.962
SW04	16.2176		336		0.3677		354.28		17.9963	115.962
SW04	16.2982		328		0.3914		368.68		17.9963	115.962
SW04	16.5763		325		0.3724		366.837		17.9963	115.962
SW04	16.7944		397		0.4464		380.565		17.9963	115.962
SW04	16.7861		346		0.4709		353.605		17.9963	115.962
SW04	17.2585		309		0.4385		378.122		17.9963	115.962
SW04	17.1974		336		0.4313		389.846		17.9963	115.962
SW04	17.5768		410		0.5466		325.201		17.9963	115.962
SW04	17.6978		311		0.3702		327.772		17.9963	115.962
SW04	17.8236		408		0.4779		326.991		17.9963	115.962
SW04	18.0853		383		0.4882		321.806		17.9963	115.962
SW04	18.1084		344		0.3685		333.371		17.9963	115.962
SW04	18.3594		320		0.4089		303.464		17.9963	115.962
SW04	17.904		333		0.406		290.708		17.9963	115.962
SW04	18.4495		349		0.4203		290.362		17.9963	115.962
SW04	18.0989		350		0.4446		291.889		17.9963	115.962
SW04	18.3967		325		0.4356		325.434		17.9963	115.962
SW04	18.4925		412		0.4951		305.133		17.9963	115.962
SW04	18.8557		357		0.4118		329.025		17.9963	115.962
SW04	18.7538		335		0.5461		292.447		17.9963	115.962
SW04	19.3381		303		0.4155		287.056		17.9963	115.962
SW04	19.2925		372		0.4391		278.157		17.9963	115.962
SW04	19.7094		355		0.5068		297.94		17.9963	115.962
SW04	19.5696		376		0.4418		278.091		17.9963	115.962
SW04	20.2587		331		0.4695		279.421		17.9963	115.962
A8	0.3203		273		0.2814		683.897		21.7993	114.201
A8	0.5837		243		0.1786		425.72		21.7993	114.201
A8	0.742		253		0.2302		415.982		21.7993	114.201
A8	0.8481		272		0.2445		381.93		21.7993	114.201
A8	1.3499		203		0.3112		354.873		21.7993	114.201
A8	2.0173		255		0.3009		301.515		21.7993	114.201
A8	2.9783		194		0.3198		265.07		21.7993	114.201
A8	3.0926		213		0.3073		304.842		21.7993	114.201
A8	4.1242		219		0.1509		269.534		21.7993	114.201
A8	4.1386		256		0.274		260.184		21.7993	114.201
A8	5.2681		182		0.2728		244.186		21.7993	114.201
A8	4.8839		273		0.2058		262.303		21.7993	114.201
A8	5.8003		269		0.2828		248.357		21.7993	114.201
A8	6.2849		197		0.2202		251.457		21.7993	114.201
A8	6.4549		211		0.2372		250.738		21.7993	114.201
A8	7.6231		286		0.289		234.929		21.7993	114.201
A8	7.9329		220		0.2444		237.861		21.7993	114.201
A8	8.5352		290		0.2225		218.703		21.7993	114.201
A8	8.9384		272		0.223		214.057		21.7993	114.201
A8	9.6885		243		0.3165		213.242		21.7993	114.201
A8	10.0133		221		0.2173		216.626		21.7993	114.201
A8	10.0807		313		0.3142		226.238		21.7993	114.201
A8	10.5707		326		0.2868		221.644		21.7993	114.201
A8	11.0815		291		0.3624		226.671		21.7993	114.201
A8	10.9807		249		0.3386		232.143		21.7993	114.201
A8	11.7542		298		0.3664		281.764		21.7993	114.201
A8	12.6351		278		0.2928		255.204		21.7993	114.201
A8	13.4706		283		0.3968		266.847		21.7993	114.201
A8	13.627		220		0.2816		330.599		21.7993	114.201
A8	14.6651		323		0.3162		296.098		21.7993	114.201
A8	14.8546		248		0.3081		274.662		21.7993	114.201
A8	15.4389		305		0.26		320.809		21.7993	114.201
A8	16.1805		351		0.3917		279.487		21.7993	114.201
A8	16.2421		372		0.4281		333.45		21.7993	114.201
A8	17.0299		318		0.391		265.45		21.7993	114.201
A8	17.4788		286		0.313		306.3		21.7993	114.201
A8	18.6467		271		0.2959		244.419		21.7993	114.201
A8	19.9277		377		0.3483		241.003		21.7993	114.201
A8	20.4834		302		0.3215		213.242		21.7993	114.201
A8	21.296		305		0.4465		227.972		21.7993	114.201
A8	22.8677		365		0.3422		199.987		21.7993	114.201
A8	24.3004		313		0.5116		202.87		21.7993	114.201
A8	24.2067		336		0.3771		184.362		21.7993	114.201
A8	25.2282		332		0.3604		185.156		21.7993	114.201
A8	25.5383		375		0.4306		187.422		21.7993	114.201
A8	26.6085		381		0.4287		164.219		21.7993	114.201
A8	27.1308		395		0.5193		169.918		21.7993	114.201
A8	28.5867		388		0.4774		163.009		21.7993	114.201
A8	29.1646		370		0.389		145.719		21.7993	114.201
A8	29.957		391		0.4132		156.68		21.7993	114.201
A8	30.9281		396		0.4269		145.302		21.7993	114.201
A8	31.8019		329		0.4409		137.053		21.7993	114.201
A8	32.8268		371		0.4917		129.581		21.7993	114.201
A8	32.9875		342		0.5356		126.376		21.7993	114.201
A8	33.4507		459		0.4429		124.639		21.7993	114.201
A8	33.7257		396		0.4036		126.829		21.7993	114.201
A8	33.9683		420		0.4647		120.66		21.7993	114.201
A8	34.4155		391.371		0.504		123.544		21.7993	114.201
A8	34.824		476		0.4793		117.872		21.7993	114.201
A8	35.0044		416.043		0.5853		112.594		21.7993	114.201
A8	35.5211		476.674		0.6126		110.994		21.7993	114.201
A8	36.0299		466.629		0.5869		108.042		21.7993	114.201
A8	36.0216		470		0.5195		116.058		21.7993	114.201
A8	36.546		419		0.6121		106.253		21.7993	114.201
A8	36.9028		408		0.5686		103.303		21.7993	114.201
A8	36.7663		415		0.5544		105.899		21.7993	114.201
A8	37.2211		430		0.559		100.868		21.7993	114.201
A8	37.4467		415		0.5876		98.7021		21.7993	114.201
A8	37.2985		391		0.5393		98.162		21.7993	114.201
A8	37.7834		368		0.5819		96.4443		21.7993	114.201
A8	37.9158		457		0.563		95.688		21.7993	114.201
A8	38.0652		418		0.5443		95.1644		21.7993	114.201
A8	38.3613		439.517		0.6258		92.8545		21.7993	114.201
A8	38.1891		467		0.5608		96.5363		21.7993	114.201
A8	38.6438		421		0.6048		91.513		21.7993	114.201
A8	38.9441		436		0.5565		88.2962		21.7993	114.201
A8	38.6815		392.551		0.6084		94.0135		21.7993	114.201
A8	39.339		470		0.5029		90.019		21.7993	114.201
A8	39.4823		481		0.574		88.2962		21.7993	114.201
A8	39.5197		431		0.6275		91.0992		21.7993	114.201
A8	39.7024		419		0.5292		86.297		21.7993	114.201
A8	40.033		376		0.5362		87.3534		21.7993	114.201
A8	39.5593		441		0.5093		93.9463		21.7993	114.201
A8	39.4626		393		0.6522		91.6441		21.7993	114.201
A8	39.8829		434		0.5803		87.4576		21.7993	114.201
A8	40.3201		414		0.6571		87.1452		21.7993	114.201
A8	39.995		433		0.4953		85.559		21.7993	114.201
A8	39.6715		375		0.5656		92.2143		21.7993	114.201
A8	40.4415		436		0.5514		82.3941		21.7993	114.201
A8	40.6812		434		0.5062		79.6877		21.7993	114.201
A8	40.3587		374		0.5103		85.2534		21.7993	114.201
A8	40.7909		390.549		0.5613		81.3783		21.7993	114.201
A8	40.7561		479		0.5605		87.4994		21.7993	114.201
A8	40.6123		441		0.508		86.5237		21.7993	114.201
A8	40.7999		409		0.5614		83.5022		21.7993	114.201
A8	41.1387		399		0.589		81.9237		21.7993	114.201
A8	41.2041		437.437		0.5541		78.1999		21.7993	114.201
A8	41.0768		477		0.5355		79.1949		21.7993	114.201
A8	41.9089		377.426		0.548		71.4055		21.7993	114.201
A8	41.9865		417		0.5692		74.3965		21.7993	114.201
A8	42.1997		444		0.6283		70.374		21.7993	114.201
A9	0.2032		418		0.6204		205.109		22.0011	114.001
A9	0.3431		417		0.5558		200.944		22.0011	114.001
A9	0.5302		427		0.6172		135.59		22.0011	114.001
A9	0.8291		426		0.6398		97.788		22.0011	114.001
A9	0.8726		435		0.5788		93.5437		22.0011	114.001
A9	1.3799		435		0.5982		65.2015		22.0011	114.001
A9	1.5535		436		0.5688		62.0155		22.0011	114.001
A9	1.5421		422		0.5865		59.9356		22.0011	114.001
A9	1.7476		414		0.5539		52.6283		22.0011	114.001
A9	2.2068		436		0.5753		34.9403		22.0011	114.001
A9	2.193		439		0.5567		39.2355		22.0011	114.001
A9	2.2596		409		0.5081		36.6128		22.0011	114.001
A9	2.3581		435		0.5442		32.3722		22.0011	114.001
A9	2.3723		434		0.5547		34.2798		22.0011	114.001
A9	2.4186		459		0.5812		31.5488		22.0011	114.001
A9	2.6954		428		0.5116		29.9214		22.0011	114.001
A9	2.8346		446		0.5619		29.6372		22.0011	114.001
A9	2.8376		420		0.5212		28.8146		22.0011	114.001
A9	3.1667		427		0.576		22.7749		22.0011	114.001
A9	3.402		421		0.5398		24.5933		22.0011	114.001
A9	3.3049		446		0.5535		25.7829		22.0011	114.001
A9	3.5316		454		0.5298		21.5332		22.0011	114.001
A9	3.7243		461		0.5359		20.1707		22.0011	114.001
A9	3.9785		432		0.4889		20.2188		22.0011	114.001
A9	3.9137		528.939		0.6172		21.2728		22.0011	114.001
A9	4.2469		442		0.4892		18.4006		22.0011	114.001
A9	4.3558		468.613		0.5206		17.8302		22.0011	114.001
A9	4.5561		469.488		0.5861		17.1706		22.0011	114.001
A9	4.6883		471.236		0.5436		16.042		22.0011	114.001
A9	4.8205		488.722		0.5608		16.5354		22.0011	114.001
A9	4.8952		462		0.4763		15.5595		22.0011	114.001
A9	5.1002		506.207		0.6201		14.0861		22.0011	114.001
A9	5.3628		516.699		0.6325		13.604		22.0011	114.001
A9	5.2776		463.368		0.4975		14.568		22.0011	114.001
A9	5.4587		499.213		0.5141		12.6795		22.0011	114.001
A9	5.9926		493.967		0.5724		11.5447		22.0011	114.001
A9	5.9684		460		0.551		11.6777		22.0011	114.001
A9	6.2376		466.865		0.4721		10.449		22.0011	114.001
A9	6.5304		466.865		0.5057		9.837		22.0011	114.001
A9	7.0709		530.687		0.5969		8.9034		22.0011	114.001
A9	6.9983		480.853		0.5444		9.0577		22.0011	114.001
A9	7.3412		492.219		0.5079		7.7937		22.0011	114.001
A9	7.5539		482.602		0.5498		7.8929		22.0011	114.001
A9	7.658		492.219		0.5687		7.9838		22.0011	114.001
A9	8.0119		504.459		0.5736		6.837		22.0011	114.001
A9	8.4788		460		0.5007		6.5512		22.0011	114.001
A9	8.5832		456		0.4387		6.0509		22.0011	114.001
A9	8.9051		470.362		0.4854		5.5874		22.0011	114.001
A9	9.1698		450		0.4658		5.7073		22.0011	114.001
A9	9.3688		472.985		0.5286		5.2816		22.0011	114.001
A9	9.8632		486.099		0.518		4.6387		22.0011	114.001
A9	10.0309		438		0.421		4.5619		22.0011	114.001
A9	10.2561		502.71		0.5166		4.0966		22.0011	114.001
A9	10.582		465.991		0.5155		3.8918		22.0011	114.001
A9	10.8091		442		0.4785		3.6273		22.0011	114.001
A9	11.3436		515.824		0.5321		3.2271		22.0011	114.001
A9	11.6621		500.962		0.547		2.8677		22.0011	114.001
A9	11.8694		498.339		0.5683		2.925		22.0011	114.001
A9	11.9394		483.476		0.5821		2.8101		22.0011	114.001
A9	12.088		466.865		0.4973		2.7126		22.0011	114.001
A9	12.5552		463.368		0.5251		2.3882		22.0011	114.001
A9	12.7502		489.596		0.5293		2.2965		22.0011	114.001
A9	12.8123		503.585		0.5204		2.3531		22.0011	114.001
A9	12.9324		486.099		0.5329		2.1822		22.0011	114.001
A9	13.3701		479.979		0.5445		1.9917		22.0011	114.001
A9	13.5649		457		0.5093		2.0136		22.0011	114.001
A9	13.6899		445		0.5296		1.826		22.0011	114.001
A9	14.0246		442		0.4516		1.6902		22.0011	114.001
A9	14.1129		459		0.4871		1.8413		22.0011	114.001
A9	14.2526		472.111		0.5029		1.5611		22.0011	114.001
A9	14.8243		432		0.4656		0.0407		22.0011	114.001
A9	14.9275		500.962		0.526		0.0408		22.0011	114.001
A9	14.8737		443		0.4831		0.0407		22.0011	114.001
A9	15.2299		445		0.4618		0.0407		22.0011	114.001
A9	15.5106		444		0.463		0.0408		22.0011	114.001
A9	15.7002		402		0.3699		0.0407		22.0011	114.001
A9	15.8976		415		0.4301		0.0408		22.0011	114.001
A9	16.1124		468.613		0.5497		0.0408		22.0011	114.001
A9	16.2234		463.368		0.4879		0.0407		22.0011	114.001
A9	16.4733		451		0.5165		0.0407		22.0011	114.001
A9	16.7495		436		0.4397		0.0407		22.0011	114.001
A9	16.8871		442		0.4757		0.0408		22.0011	114.001
A9	17.1531		454		0.4994		0.0407		22.0011	114.001
A9	17.4192		414		0.4684		0.0407		22.0011	114.001
A9	17.8446		437		0.4328		0.0407		22.0011	114.001
A9	17.8553		459		0.5345		0.0407		22.0011	114.001
A9	17.9636		422		0.5181		0.0407		22.0011	114.001
A9	18.4351		466.865		0.4518		0.0408		22.0011	114.001
A9	18.7626		421		0.4058		0.0407		22.0011	114.001
A9	18.9843		455		0.4386		0.0407		22.0011	114.001
A9	19.0517		421		0.4726		0.0407		22.0011	114.001
A9	19.7703		391		0.5248		0.0408		22.0011	114.001
A9	19.9795		391		0.4519		0.0407		22.0011	114.001
A9	20.0218		449		0.4654		0.0407		22.0011	114.001
A9	20.2177		398		0.4456		0.0407		22.0011	114.001
A9	20.6401		493.967		0.5552		0.0408		22.0011	114.001
A9	20.7854		402		0.3822		0.0408		22.0011	114.001
A9	21.2628		475.608		0.5142		0.0408		22.0011	114.001
A9	21.5078		436		0.5437		0.0408		22.0011	114.001
A9	21.6152		421		0.4217		0.0407		22.0011	114.001
A9	22.0012		415		0.4555		0.0408		22.0011	114.001
A9	22.2055		452		0.4591		0.0408		22.0011	114.001
A9	22.3646		447		0.5072		0.0407		22.0011	114.001
A9	22.7988		432		0.409		0.0407		22.0011	114.001
A9	23.084		417		0.3923		0.0407		22.0011	114.001
A9	23.5916		415		0.4216		0.0407		22.0011	114.001
A9	23.9453		425		0.4404		0.0407		22.0011	114.001
A9	23.8956		428		0.4479		0.0408		22.0011	114.001
A9	24.7259		398		0.3819		0.0408		22.0011	114.001
A9	24.7221		457		0.5432		0.0408		22.0011	114.001
A9	24.8193		432		0.4532		0.0407		22.0011	114.001
A9	25.4624		386		0.4407		0.0408		22.0011	114.001
A9	25.576		407		0.3707		0.0407		22.0011	114.001
A9	27.3713		398		0.3919		0.0407		22.0011	114.001
A9	27.881		397		0.3559		0.0407		22.0011	114.001
A9	27.9981		379		0.4017		0.0408		22.0011	114.001
A9	28.5512		377		0.307		0.0408		22.0011	114.001
A9	29.0258		392		0.3251		0.0407		22.0011	114.001
A9	29.2632		376		0.3672		0.0407		22.0011	114.001
A9	29.7675		400		0.3237		0.0408		22.0011	114.001
A9	29.9869		431		0.3543		0.0407		22.0011	114.001
A9	30.4651		422		0.3997		0.0407		22.0011	114.001
A9	30.6149		414		0.3855		0.0408		22.0011	114.001
A9	31.8978		427		0.3694		0.0407		22.0011	114.001
A9	32.1147		420		0.3358		0.0407		22.0011	114.001
A9	33.006		437		0.3347		0.0408		22.0011	114.001
SEATS	0.0126		235		0.16549		523.167		17.9963	115.962
SEATS	0.8289		293		0.1795		311.532		17.9963	115.962
SEATS	1.6264		227		0.2234		263.243		17.9963	115.962
SEATS	2.055		310		0.1659		209.61		17.9963	115.962
SEATS	2.4749		284		0.2313		162.194		17.9963	115.962
SEATS	3.3203		110		0.2558		134.526		17.9963	115.962
SEATS	2.6417		105		0.1321		189.084		17.9963	115.962
SEATS	3.2872		160		0.2522		163.048		17.9963	115.962
SEATS	4.8241		186		0.2378		138.4		17.9963	115.962
SEATS	4.3252		270		0.258		149.024		17.9963	115.962
SEATS	5.3564		241		0.1406		134.944		17.9963	115.962
SEATS	5.3797		200		0.17177		153.864		17.9963	115.962
SEATS	5.9838		160		0.16541		146.556		17.9963	115.962
SEATS	6.6708		366		0.1532		172.573		17.9963	115.962
SEATS	6.5324		363		0.18876		178.179		17.9963	115.962
SEATS	7.4524		252		0.3011		172.45		17.9963	115.962
SEATS	7.8043		313		0.2412		171.179		17.9963	115.962
SEATS	8.046		296		0.16703		183.135		17.9963	115.962
SEATS	9.3166		261		0.14808		182.394		17.9963	115.962
SEATS	9.5038		273		0.2959		190.487		17.9963	115.962
SEATS	10.0397		145		0.1196		195.599		17.9963	115.962
SEATS	10.0063		280		0.1413		183.135		17.9963	115.962
SEATS	10.8486		291		0.2786		185.864		17.9963	115.962
SEATS	10.7547		237		0.16176		175.103		17.9963	115.962
SEATS	11.2199		176		0.1981		192.911		17.9963	115.962
SEATS	12.1421		170		0.2461		172.367		17.9963	115.962
SEATS	11.9247		245		0.2869		208.215		17.9963	115.962
SEATS	12.962		354		0.1833		164.297		17.9963	115.962
SEATS	12.8471		252		0.185		184.186		17.9963	115.962
SEATS	14.0287		266		0.1369		167.743		17.9963	115.962
SEATS	13.7176		435		0.4339		202.967		17.9963	115.962
SEATS	14.3453		202		0.1291		169.311		17.9963	115.962
SEATS	15.2453		433		0.2264		168.224		17.9963	115.962
SEATS	15.2832		213		0.4329		186.708		17.9963	115.962
SEATS	15.4125		288		0.3777		199.178		17.9963	115.962
SEATS	16.2747		332		0.256		158.446		17.9963	115.962
SEATS	16.8525		153		0.285		159.166		17.9963	115.962
SEATS	16.5821		357		0.2748		152.44		17.9963	115.962
SEATS	17.399		245		0.2774		161.769		17.9963	115.962
SEATS	17.2562		228		0.3639		204.522		17.9963	115.962
SEATS	17.1988		260		0.3588		201.76		17.9963	115.962
SEATS	17.8996		202		0.3499		173.564		17.9963	115.962
SEATS	17.9745		315		0.3828		163.632		17.9963	115.962
SEATS	18.5671		335		0.4577		157.054		17.9963	115.962
SEATS	19.312		433		0.4159		115.892		17.9963	115.962
SEATS	18.4872		318		0.3913		143.991		17.9963	115.962
SEATS	20.2728		222		0.4364		131.449		17.9963	115.962
SEATS	19.524		390		0.4299		174.936		17.9963	115.962
SEATS	19.8797		338		0.3189		239.056		17.9963	115.962
SEATS	21.2333		370		0.3089		189.084		17.9963	115.962
SEATS	21.0028		187		0.4484		186.53		17.9963	115.962
SEATS	20.8957		385		0.3379		227.05		17.9963	115.962
SEATS	22.6496		223		0.3497		187.959		17.9963	115.962
SEATS	21.2941		197		0.3469		239.227		17.9963	115.962
SEATS	22.5875		290		0.2897		249.724		17.9963	115.962
SEATS	22.7706		202		0.2832		308.721		17.9963	115.962
SEATS	22.5475		284		0.409		274.305		17.9963	115.962
SEATS	24.0428		270		0.3964		203.452		17.9963	115.962
SEATS	22.8591		189		0.2848		283.482		17.9963	115.962
SEATS	24.1367		338		0.2974		302.307		17.9963	115.962
SEATS	23.9638		222		0.3513		207.026		17.9963	115.962
SEATS	24.2274		222		0.4581		217.454		17.9963	115.962
SEATS	25.1651		139		0.414		241.291		17.9963	115.962
SEATS	24.9703		241		0.4575		230.928		17.9963	115.962
SEATS	25.7158		220		0.3886		269.47		17.9963	115.962
SEATS	25.9551		320		0.4683		223.396		17.9963	115.962
SEATS	26.05		299		0.3956		219.278		17.9963	115.962
SEATS	27.2691		300		0.4013		208.513		17.9963	115.962
SEATS	26.8829		264		0.4472		228.299		17.9963	115.962
SEATS	27.4071		424		0.4191		261.865		17.9963	115.962
SEATS	28.707		346		0.5087		207.026		17.9963	115.962
SEATS	27.7161		329		0.3579		204.913		17.9963	115.962
SEATS	28.8368		374		0.3813		206.533		17.9963	115.962
SEATS	29.6149		222		0.3519		176.276		17.9963	115.962
SEATS	28.8952		367		0.4182		249.248		17.9963	115.962
SEATS	30.527		340		0.4756		180.317		17.9963	115.962
SEATS	30.1977		373		0.3557		195.646		17.9963	115.962
SEATS	30.2805		328		0.4166		129.272		17.9963	115.962
SEATS	31.3879		262		0.4162		172.738		17.9963	115.962
SEATS	31.4006		341		0.4211		140.195		17.9963	115.962
SEATS	31.3654		501.539		0.5456		158.976		17.9963	115.962
SEATS	32.6549		280		0.448		168.063		17.9963	115.962
SEATS	32.5168		385		0.4328		184.362		17.9963	115.962
SEATS	33.3115		271		0.4422		144.507		17.9963	115.962
SEATS	33.4576		347		0.421		169.432		17.9963	115.962
SEATS	34.1482		397		0.4685		137.348		17.9963	115.962
SEATS	34.8852		342		0.3705		113.81		17.9963	115.962
SEATS	34.9678		312		0.4227		118.379		17.9963	115.962
SEATS	35.4648		249		0.4202		126.889		17.9963	115.962
SEATS	36.0116		325		0.4751		156.941		17.9963	115.962
SEATS	35.9394		395		0.3476		154.97		17.9963	115.962
SEATS	36.9298		353		0.3686		163.203		17.9963	115.962
SEATS	36.2041		255		0.5334		149.166		17.9963	115.962
SEATS	37.96		361		0.3781		144.783		17.9963	115.962
SEATS	37.747		257		0.418		150.237		17.9963	115.962
SEATS	38.2643		323		0.5143		152.44		17.9963	115.962
SEATS	38.6458		414		0.4445		162.04		17.9963	115.962
SEATS	39.5726		468.272		0.5173		148.633		17.9963	115.962
SEATS	39.9323		342		0.356		151.316		17.9963	115.962
SEATS	40.7625		303		0.4708		117.227		17.9963	115.962
SEATS	41.6344		412		0.403		108.818		17.9963	115.962
SEATS	42.1628		417		0.4752		107.733		17.9963	115.962
SEATS	42.3904		338		0.4454		106		17.9963	115.962
SEATS	43.2816		308		0.4258		106.507		17.9963	115.962
SEATS	42.9376		372		0.4612		109.286		17.9963	115.962
SEATS	43.706		313		0.4936		117.059		17.9963	115.962
SEATS	42.6745		383		0.4391		124.817		17.9963	115.962
SEATS	44.0519		442		0.4974		112.944		17.9963	115.962
SEATS	43.3098		328		0.4977		119.428		17.9963	115.962
SEATS	43.6235		305		0.4357		101.933		17.9963	115.962
SEATS	44.9841		379		0.4851		78.4428		17.9963	115.962
SEATS	44.2844		450		0.5109		66.2363		17.9963	115.962
SEATS	45.0787		283		0.353		65.4665		17.9963	115.962
SEATS	46.3927		418		0.53		49.6523		17.9963	115.962
SEATS	45.8801		540.226		0.5602		56.0361		17.9963	115.962
SEATS	45.4781		441		0.5652		79.2705		17.9963	115.962
SEATS	47.2932		495.34		0.5815		66.6643		17.9963	115.962
SEATS	46.5975		428		0.3577		72.0386		17.9963	115.962
SEATS	46.7734		367		0.4236		65.4197		17.9963	115.962
SEATS	48.0094		352		0.4417		45.7839		17.9963	115.962
SEATS	47.3147		428		0.5127		45.0149		17.9963	115.962
SEATS	48.0087		440		0.4564		59.7928		17.9963	115.962
SEATS	48.4078		484.849		0.6185		67.6254		17.9963	115.962
SEATS	47.9692		498.444		0.6447		65.0307		17.9963	115.962
SEATS	49.4763		448		0.5142		47.8955		17.9963	115.962
SEATS	48.9909		449		0.5595		50.7662		17.9963	115.962
SEATS	48.5666		472.058		0.5133		62.7148		17.9963	115.962
SEATS	51.0064		413		0.4916		55.398		17.9963	115.962
SEATS	48.3935		458		0.4725		80.9523		17.9963	115.962
SEATS	49.4414		606.723		0.5392		70.5757		17.9963	115.962
SEATS	50.9052		422		0.503		62.4163		17.9963	115.962
SEATS	49.6702		423		0.4881		67.0311		17.9963	115.962
SEATS	50.221		467.931		0.4862		72.1762		17.9963	115.962
SEATS	50.9913		464.093		0.4863		58.7745		17.9963	115.962
SEATS	51.6557		486.903		0.5614		56.8982		17.9963	115.962
SEATS	51.177		459		0.4463		57.2522		17.9963	115.962
SEATS	51.4558		465.204		0.5565		57.1294		17.9963	115.962
SEATS	52.3766		495.532		0.5008		52.9431		17.9963	115.962
SEATS	52.8218		411		0.5367		51.967		17.9963	115.962
SEATS	52.4402		459		0.4827		51.0333		17.9963	115.962
SEATS	53.063		410		0.5305		49.2511		17.9963	115.962
SEATS	53.7783		373		0.4886		45.3274		17.9963	115.962
SEATS	53.5614		457		0.5564		45.6421		17.9963	115.962
SEATS	53.5324		477.339		0.5657		46.1237		17.9963	115.962
SEATS	54.5116		477.802		0.5172		43.7028		17.9963	115.962
SEATS	54.4174		420		0.5002		43.2465		17.9963	115.962
SEATS	53.9731		498.837		0.5857		43.7863		17.9963	115.962
SEATS	55.5028		474.235		0.5932		39.7442		17.9963	115.962
SEATS	54.9189		450		0.5182		40.298		17.9963	115.962
SEATS	54.8475		517.223		0.5576		42.8562		17.9963	115.962
SEATS	55.6863		438		0.5954		40.2691		17.9963	115.962
SEATS	56.1131		432		0.5562		38.3288		17.9963	115.962
SEATS	55.7045		499.65		0.6188		40.5487		17.9963	115.962
SEATS	56.0723		413		0.4835		37.8022		17.9963	115.962
SEATS	56.4973		496.582		0.6209		36.7792		17.9963	115.962
SEATS	57.3935		499.598		0.6569		34.9236		17.9963	115.962
SEATS	56.6444		533.703		0.6343		36.9903		17.9963	115.962
SEATS	57.0727		427		0.5018		35.5117		17.9963	115.962
SEATS	58.1195		472.889		0.5459		30.7463		17.9963	115.962
SEATS	58.1223		506.4		0.642		33.2488		17.9963	115.962
SEATS	57.3587		496.844		0.447		33.9218		17.9963	115.962
SEATS	58.4838		412		0.4904		30.1723		17.9963	115.962
SEATS	58.8262		554.328		0.6204		28.2092		17.9963	115.962
SEATS	58.5516		508.918		0.5614		31.3537		17.9963	115.962
SEATS	59.2483		470.642		0.5534		26.4684		17.9963	115.962
SEATS	58.7928		451		0.4659		29.7222		17.9963	115.962
SEATS	59.7112		431		0.435		25.7829		17.9963	115.962
SEATS	59.6605		470.178		0.5376		26.3865		17.9963	115.962
SEATS	59.903		508.821		0.533		26.6014		17.9963	115.962
SEATS	60.4844		542.857		0.714		24.5816		17.9963	115.962
SEATS	60.5257		538.766		0.5502		26.2797		17.9963	115.962
SEATS	61.3485		480.958		0.504		23.1032		17.9963	115.962
SEATS	61.684		449		0.5536		23.2581		17.9963	115.962
SEATS	61.4751		495.76		0.5977		22.7369		17.9963	115.962
SEATS	62.5454		546.022		0.5108		21.4768		17.9963	115.962
SEATS	62.6569		460.911		0.4978		20.8458		17.9963	115.962
SEATS	62.6811		507.563		0.5947		21.3185		17.9963	115.962
SEATS	63.803		489.544		0.5762		19.2538		17.9963	115.962
SEATS	64.0933		596.433		0.7227		18.0226		17.9963	115.962
SEATS	63.9656		539.343		0.5441		19.4477		17.9963	115.962
SEATS	65.1124		487.891		0.5336		16.963		17.9963	115.962
SEATS	65.1765		521.499		0.5583		16.9024		17.9963	115.962
SEATS	65.9031		641.144		0.7811		16.219		17.9963	115.962
SEATS	66.3947		439		0.6072		16.4882		17.9963	115.962
SEATS	66.5149		658.524		0.6578		16.0381		17.9963	115.962
SEATS	67.3927		498.724		0.5271		13.4202		17.9963	115.962
SEATS	67.8881		559.416		0.5923		11.5145		17.9963	115.962
SEATS	68.0357		546.52		0.6875		10.5845		17.9963	115.962
SEATS	69.2507		645.144		0.5013		10.3005		17.9963	115.962
E707	0.8033		404		0.3551		1463.15		20.0197	113.854
E707	1.9042		472		0.3958		1006.55		20.0197	113.854
E707	1.8286		511		0.4265		1206.92		20.0197	113.854
E707	2.807		518		0.3315		761.038		20.0197	113.854
E707	3.133		512		0.3262		879.621		20.0197	113.854
E707	3.5258		424		0.3283		798.611		20.0197	113.854
E707	4.3219		426		0.3858		643.994		20.0197	113.854
E707	4.2616		452		0.3966		632.272		20.0197	113.854
E707	5.0165		422		0.3212		725.753		20.0197	113.854
E707	5.9128		459		0.3946		531.723		20.0197	113.854
E707	6.1186		366		0.4443		548.603		20.0197	113.854
E707	6.4525		428		0.3476		635.296		20.0197	113.854
E707	7.5115		443		0.3843		453.611		20.0197	113.854
E707	7.1664		460		0.387		380.384		20.0197	113.854
E707	8.0269		505		0.4256		308.5		20.0197	113.854
E707	8.0377		480		0.3957		299.508		20.0197	113.854
E707	9.0374		349		0.3842		243.837		20.0197	113.854
E707	8.7106		469		0.4261		307.178		20.0197	113.854
E707	9.3017		405		0.4457		295.04		20.0197	113.854
E707	9.8697		497		0.4569		359.216		20.0197	113.854
E707	10.5028		400		0.4905		326.056		20.0197	113.854
E707	9.9268		429		0.3897		380.021		20.0197	113.854
E707	11.1956		486		0.4275		368.68		20.0197	113.854
E707	11.0606		470		0.5308		320.656		20.0197	113.854
E707	11.7881		411		0.4435		309.311		20.0197	113.854
E707	11.9637		436		0.507		266.72		20.0197	113.854
E707	12.2811		440		0.5019		270.823		20.0197	113.854
E707	12.8958		397		0.5519		278.223		20.0197	113.854
E707	12.7493		476		0.5048		277.494		20.0197	113.854
E707	13.7076		423		0.5642		247.411		20.0197	113.854
E707	14.1644		484		0.5667		245.412		20.0197	113.854
E707	13.9019		487		0.5515		225.7		20.0197	113.854
E707	14.5511		464		0.4645		228.027		20.0197	113.854
E707	14.9331		384		0.4686		225.162		20.0197	113.854
E707	15.3206		425		0.5119		190.624		20.0197	113.854
E707	15.3781		386		0.4712		226.346		20.0197	113.854
E707	16.2336		353		0.4934		192.589		20.0197	113.854
E707	16.7296		433		0.4957		93.4099		20.0197	113.854
E707	17.0553		303		0.5453		146.067		20.0197	113.854
E707	17.5656		438		0.5317		182.481		20.0197	113.854
E707	17.8227		331		0.5356		183.091		20.0197	113.854
E707	17.9089		313		0.5411		181.396		20.0197	113.854
E707	18.2978		404		0.5956		156.157		20.0197	113.854
E707	18.1969		367		0.4486		187.243		20.0197	113.854
E707	18.7469		315		0.4826		192.452		20.0197	113.854
E707	18.6561		330		0.5598		187.825		20.0197	113.854
E707	18.6711		428		0.4314		191.17		20.0197	113.854
E707	18.9215		342		0.4534		181.179		20.0197	113.854
E707	19.047		357		0.4766		184.186		20.0197	113.854
E707	19.5067		358		0.4872		185.642		20.0197	113.854
E707	19.2462		387		0.4458		180.532		20.0197	113.854
E707	19.4687		375		0.5168		180.791		20.0197	113.854
E707	19.4714		335		0.5367		173.481		20.0197	113.854
E707	19.4591		333		0.5085		173.937		20.0197	113.854
E707	19.4978		420		0.4375		170.812		20.0197	113.854
E707	19.5781		405		0.5368		169.23		20.0197	113.854
E707	19.6012		416		0.4624		175.605		20.0197	113.854
E707	19.825		310		0.4818		166.626		20.0197	113.854
E707	19.9513		336		0.4753		161.962		20.0197	113.854
E707	20.016		439		0.4601		161.538		20.0197	113.854
E707	20.2256		363		0.4236		160.004		20.0197	113.854
E707	20.0525		314		0.5346		151.497		20.0197	113.854
E707	20.3764		269		0.508		154.859		20.0197	113.854
E707	20.1995		373		0.4319		155.081		20.0197	113.854
E707	20.199		360		0.4463		138.83		20.0197	113.854
E707	20.4365		434		0.5329		149.701		20.0197	113.854
E707	20.3406		348		0.4293		153.425		20.0197	113.854
E707	20.6181		322		0.4058		152.913		20.0197	113.854
E707	20.4967		366		0.5189		146.486		20.0197	113.854
E707	20.8661		420		0.4258		145.928		20.0197	113.854
E707	20.9006		390		0.4944		147.432		20.0197	113.854
E707	20.9753		336		0.4178		145.164		20.0197	113.854
E707	21.1215		429		0.4568		143.888		20.0197	113.854
E707	21.0063		357		0.5028		138.731		20.0197	113.854
E707	21.4646		434		0.5658		153.461		20.0197	113.854
E707	21.1373		309		0.4844		146.766		20.0197	113.854
E707	21.5558		398		0.4543		156.381		20.0197	113.854
E707	21.6617		329		0.4351		145.788		20.0197	113.854
E707	22.1634		396		0.4974		142.488		20.0197	113.854
E707	22.2432		386		0.4389		128.442		20.0197	113.854
E707	22.5318		352		0.5275		139.827		20.0197	113.854
E707	22.494		346		0.4349		134.43		20.0197	113.854
E707	22.8222		388		0.4189		141.505		20.0197	113.854
E707	22.8087		375		0.4312		135.622		20.0197	113.854
E707	23.0053		297		0.3929		120.459		20.0197	113.854
E707	23.0847		346		0.4269		92.4787		20.0197	113.854
E707	23.3478		365		0.4724		87.0829		20.0197	113.854
E707	22.9688		305		0.4522		85.1315		20.0197	113.854
E707	23.2208		322		0.4511		122.429		20.0197	113.854
E707	23.0993		319		0.4787		119.685		20.0197	113.854
E707	23.5328		406		0.4255		137.972		20.0197	113.854
E707	23.5371		352		0.4483		133.154		20.0197	113.854
E707	23.7239		334		0.3873		136.89		20.0197	113.854
E707	23.8837		379		0.4153		139.261		20.0197	113.854
E707	24.0351		366		0.3966		134.912		20.0197	113.854
E707	24.2697		381		0.4348		128.167		20.0197	113.854
E707	24.3223		308		0.4659		132.931		20.0197	113.854
E707	24.5713		311		0.395		131.889		20.0197	113.854
E707	24.7635		336		0.4436		133.344		20.0197	113.854
E707	24.3881		341		0.4507		124.312		20.0197	113.854
E707	24.8134		376		0.4951		123.485		20.0197	113.854
E707	24.5962		338		0.4594		125.864		20.0197	113.854
E707	24.8393		320		0.4386		126.707		20.0197	113.854
E707	24.7157		336		0.3836		122.662		20.0197	113.854
E707	24.8133		384		0.5816		123.809		20.0197	113.854
E707	25.055		398		0.5516		123.632		20.0197	113.854
E707	25.514		365		0.4186		94.4632		20.0197	113.854
E707	25.623		402		0.4266		98.3495		20.0197	113.854
E707	25.8301		342		0.3995		101.884		20.0197	113.854
E707	25.9507		294		0.4128		101.061		20.0197	113.854
E707	25.9477		419		0.4058		106.507		20.0197	113.854
E707	26.1286		329		0.5004		104.021		20.0197	113.854
E707	26.2209		307		0.4359		112.299		20.0197	113.854
E707	26.3757		332		0.4618		118.577		20.0197	113.854
E707	26.2016		337		0.583		117.227		20.0197	113.854
E707	26.2096		330		0.4488		114.956		20.0197	113.854
E707	26.4401		311		0.4196		120.862		20.0197	113.854
E707	26.4252		383		0.3899		113.538		20.0197	113.854
E707	26.8439		451		0.5179		113.837		20.0197	113.854
E707	26.7635		357		0.4759		114.709		20.0197	113.854
E707	26.8218		353		0.4356		113.647		20.0197	113.854
E707	27.1837		366		0.4274		113.214		20.0197	113.854
E707	27.2767		413		0.5082		112.246		20.0197	113.854
E707	27.3296		398		0.4133		107.272		20.0197	113.854
E707	27.7543		367		0.3995		110.229		20.0197	113.854
E701	0.04066		614.885		0.6449		42.6388		21.2511	112.735
E701	0.04072		567.652		0.6586		41.9487		21.2511	112.735
E701	0.04068		602.684		0.6892		39.985		21.2511	112.735
E701	2.1267		637.48		0.6162		38.2462		21.2511	112.735
E701	2.9906		605.753		0.6594		36.494		21.2511	112.735
E701	4.2045		606.174		0.6768		34.9137		21.2511	112.735
E701	5.508		641.056		0.5717		33.4092		21.2511	112.735
E701	6.9157		628.405		0.6502		32.1622		21.2511	112.735
E701	7.8929		629.886		0.6853		31.2291		21.2511	112.735
E701	8.8336		622.962		0.5792		30.3005		21.2511	112.735
E701	9.5275		597.919		0.5598		29.4564		21.2511	112.735
E701	10.0817		627.059		0.6667		28.8512		21.2511	112.735
E701	11.2941		654.284		0.6042		27.2648		21.2511	112.735
E701	11.9682		588.766		0.5523		26.9294		21.2511	112.735
E701	12.6312		622.88		0.5136		26.1864		21.2511	112.735
E701	13.0789		601.189		0.5996		26.008		21.2511	112.735
E701	13.4202		654.669		0.4838		26.1727		21.2511	112.735
E701	13.6202		664.076		0.5252		26.233		21.2511	112.735
E701	13.0197		624.597		0.4764		25.5689		21.2511	112.735
E701	14.8665		629.496		0.4612		24.7968		21.2511	112.735
E701	15.6563		633.59		0.5528		24.0781		21.2511	112.735
E701	15.92		655		0.488		23.8841		21.2511	112.735
E701	17.1911		650.332		0.5002		23.5146		21.2511	112.735
E701	18.4006		638		0.5102		22.9068		21.2511	112.735
E701	20.2044		623		0.5143		22.5602		21.2511	112.735
E701	21.111		662.607		0.5382		22.2349		21.2511	112.735
E701	21.1586		675		0.535		21.6129		21.2511	112.735
E701	21.2198		648		0.5105		21.0767		21.2511	112.735
E701	21.383		641.808		0.5437		20.8368		21.2511	112.735
E701	21.6784		689		0.4544		19.9245		21.2511	112.735
E701	22.9891		659		0.5193		19.4306		21.2511	112.735
E701	24.1325		651		0.5404		18.0261		21.2511	112.735
E701	25.3596		673		0.4923		17.3943		21.2511	112.735
E701	26.136		682		0.5193		16.5888		21.2511	112.735
E701	27.7693		656		0.5472		16.0126		21.2511	112.735
E701	28.6645		708		0.4912		15.0951		21.2511	112.735
E701	30.5512		675		0.5186		14.558		21.2511	112.735
E701	32.1382		730		0.5026		13.8695		21.2511	112.735
E701	34.4978		685		0.5101		13.2857		21.2511	112.735
E701	35.8545		666		0.4844		12.3598		21.2511	112.735
E701	37.4121		690		0.5077		11.5256		21.2511	112.735
E701	39.7565		720		0.486		10.7588		21.2511	112.735
E701	41.3151		681		0.5019		9.7949		21.2511	112.735
E701	43.0039		668		0.4789		9.2989		21.2511	112.735
E701	47.4133		676		0.509		7.2829		21.2511	112.735
E701	49.1335		684		0.5026		6.2875		21.2511	112.735
E701	53.5784		697		0.4789		4.2852		21.2511	112.735
E701	56.2369		697		0.4576		3.7456		21.2511	112.735
E701	64.183		705		0.4591		2.2117		21.2511	112.735
E701	64.6131		701		0.4951		1.8104		21.2511	112.735
E700	0.1775		306		0.2702		2353.28		21.4701	112.543
E700	1.0303		297		0.3209		1953.24		21.4701	112.543
E700	1.5425		265		0.2631		691.608		21.4701	112.543
E700	1.9779		291		0.301		923.489		21.4701	112.543
E700	2.2294		306		0.3382		867.327		21.4701	112.543
E700	2.5263		264		0.3273		971.859		21.4701	112.543
E700	3.075		280		0.4303		670.808		21.4701	112.543
E700	3.2674		278		0.3707		740.09		21.4701	112.543
E700	3.6863		333		0.3505		689.96		21.4701	112.543
E700	4.041		268		0.4338		543.782		21.4701	112.543
E700	4.1669		279		0.4062		487.265		21.4701	112.543
E700	4.49		282		0.4447		412.818		21.4701	112.543
E700	4.5422		318		0.3661		358.874		21.4701	112.543
E700	4.9003		285		0.4639		370.443		21.4701	112.543
E700	5.0809		264		0.4651		404.532		21.4701	112.543
E700	5.2085		327		0.4542		317.232		21.4701	112.543
E700	5.7842		277		0.4813		327.069		21.4701	112.543
E700	5.8262		276		0.4219		335.285		21.4701	112.543
E700	6.3887		345		0.3902		298.224		21.4701	112.543
E700	6.5125		351		0.5199		311.31		21.4701	112.543
E700	6.897		313		0.4214		304.116		21.4701	112.543
E700	7.2202		387		0.4272		234.873		21.4701	112.543
E700	7.581		386		0.4415		255.997		21.4701	112.543
E700	7.9229		342		0.4097		213.649		21.4701	112.543
E700	8.0509		346		0.4608		241.348		21.4701	112.543
E700	8.3867		332		0.4385		207.224		21.4701	112.543
E700	8.5517		304		0.491		217.454		21.4701	112.543
E700	8.9089		349		0.4978		183.616		21.4701	112.543
E700	8.9296		332		0.4568		215.904		21.4701	112.543
E700	9.5013		353		0.3883		172.285		21.4701	112.543
E700	9.4042		339		0.4769		199.749		21.4701	112.543
E700	9.996		330		0.5312		163.906		21.4701	112.543
E700	10.0223		340		0.5033		184.23		21.4701	112.543
E700	10.3868		393		0.4352		157.767		21.4701	112.543
E700	10.4291		434		0.4661		136.825		21.4701	112.543
E700	11.4876		378		0.4375		136.759		21.4701	112.543
E700	11.3517		349		0.4472		118.577		21.4701	112.543
E700	11.7184		346		0.5149		129.118		21.4701	112.543
E700	11.9342		354		0.4735		126.406		21.4701	112.543
E700	11.8142		352		0.4724		108.404		21.4701	112.543
E700	12.1538		326		0.5357		108.714		21.4701	112.543
E700	12.4979		413		0.5468		116.058		21.4701	112.543
E700	12.404		481		0.5343		104.743		21.4701	112.543
E700	12.3875		384		0.5398		96.3982		21.4701	112.543
E700	12.6808		410		0.5599		101.714		21.4701	112.543
E700	12.812		426		0.5576		99.5771		21.4701	112.543
E700	12.8275		422		0.5723		98.0683		21.4701	112.543
E700	12.8961		398		0.6068		97.4155		21.4701	112.543
E700	13.0043		436		0.6116		92.1044		21.4701	112.543
E700	13.1132		422		0.6034		84.8071		21.4701	112.543
E700	13.4143		437		0.5398		90.3848		21.4701	112.543
E700	13.4447		478.781		0.676		89.7616		21.4701	112.543
E700	13.3928		501.355		0.594		82.8672		21.4701	112.543
E700	13.5895		496.625		0.5813		81.8651		21.4701	112.543
E700	13.735		498		0.5922		81.8455		21.4701	112.543
E700	13.7981		457.72		0.5551		78.8744		21.4701	112.543
E700	13.9348		519.811		0.646		77.8277		21.4701	112.543
E700	14.0883		507.361		0.5979		76.9966		21.4701	112.543
E700	14.0423		471		0.5414		69.6557		21.4701	112.543
E700	14.3374		462.354		0.6093		72.159		21.4701	112.543
E700	14.4905		471		0.6568		70.8287		21.4701	112.543
E700	14.5034		522.6		0.6743		64.3516		21.4701	112.543
E700	14.7414		485		0.6335		64.7829		21.4701	112.543
E700	14.7807		430.39		0.7011		65.8424		21.4701	112.543
E700	14.9026		502		0.6579		61.9859		21.4701	112.543
E700	15.0268		436.51		0.6856		59.338		21.4701	112.543
E700	15.1748		474.742		0.6868		57.2522		21.4701	112.543
E700	15.4506		484		0.6446		55.7161		21.4701	112.543
E700	15.5199		533		0.6087		56.4116		21.4701	112.543
E700	15.5909		455.517		0.6527		54.9374		21.4701	112.543
E700	15.6456		459		0.6493		49.6404		21.4701	112.543
E700	15.9967		514		0.6373		48.97		21.4701	112.543
E700	16.2946		448		0.6229		46.2119		21.4701	112.543
E700	16.2766		456		0.6367		43.7654		21.4701	112.543
E700	16.5966		465		0.6277		45.0364		21.4701	112.543
E700	16.5471		456		0.5987		40.7621		21.4701	112.543
E700	16.8458		488.398		0.6503		39.9057		21.4701	112.543
E700	16.9865		474		0.6137		39.3292		21.4701	112.543
E700	17.1273		534		0.5727		35.5371		21.4701	112.543
E700	17.392		473		0.5958		34.5672		21.4701	112.543
E700	17.5667		551		0.6006		30.0287		21.4701	112.543
E700	17.9194		484		0.7039		27.8548		21.4701	112.543
E700	18.1066		439		0.7083		27.6892		21.4701	112.543
E700	18.228		454		0.6349		25.2412		21.4701	112.543
E700	18.3552		548		0.6414		22.5909		21.4701	112.543
E700	18.6648		531.29		0.6517		21.7345		21.4701	112.543
E700	18.8904		519.89		0.6301		21.5281		21.4701	112.543
E600	0.4927		353		0.3026		1073.02		21.3123	111.712
E600	1.2292		298		0.3991		910.236		21.3123	111.712
E600	1.7561		364		0.3221		849.653		21.3123	111.712
E600	1.7832		363		0.3557		805.883		21.3123	111.712
E600	2.1697		375.407		0.3468		627.314		21.3123	111.712
E600	2.8039		332		0.3348		497.366		21.3123	111.712
E600	2.863		304		0.3174		515.486		21.3123	111.712
E600	3.3339		365		0.3152		503.574		21.3123	111.712
E600	3.5541		398.4		0.4189		435.687		21.3123	111.712
E600	3.8558		350		0.3999		332.18		21.3123	111.712
E600	3.992		383		0.3397		375.246		21.3123	111.712
E600	4.5355		370.003		0.4145		418.57		21.3123	111.712
E600	4.6872		339		0.3985		307.178		21.3123	111.712
E600	5.1377		352		0.3237		293.425		21.3123	111.712
E600	5.4004		384		0.3605		332.497		21.3123	111.712
E600	5.6223		353		0.3055		274.924		21.3123	111.712
E600	6.0635		368		0.412		245.178		21.3123	111.712
E600	5.9741		362.686		0.425		236.503		21.3123	111.712
E600	6.1085		396		0.4584		241.982		21.3123	111.712
E600	6.5392		373		0.3987		245.94		21.3123	111.712
E600	6.7702		406		0.4342		226.671		21.3123	111.712
E600	6.6059		403		0.3902		284.465		21.3123	111.712
E600	7.6309		369		0.3536		239.799		21.3123	111.712
E600	7.1413		387.244		0.3882		222.015		21.3123	111.712
E600	7.6343		350		0.4319		244.07		21.3123	111.712
E600	7.9503		342		0.4288		204.767		21.3123	111.712
E600	8.0408		394		0.4193		219.173		21.3123	111.712
E600	8.4904		334		0.3914		167.743		21.3123	111.712
E600	8.5217		367		0.3835		182.089		21.3123	111.712
E600	8.6575		341		0.3687		165.359		21.3123	111.712
E600	9.1037		335		0.4052		159.584		21.3123	111.712
E600	9.3314		387		0.4798		166.825		21.3123	111.712
E600	9.5735		361		0.3634		145.928		21.3123	111.712
E600	9.6384		416		0.4827		133.663		21.3123	111.712
E600	9.8374		362		0.4439		144.301		21.3123	111.712
E600	10.1753		370		0.4409		144.68		21.3123	111.712
E600	10.2423		434		0.4028		130.481		21.3123	111.712
E600	10.8317		388		0.3974		137.02		21.3123	111.712
E600	11.23		430		0.4485		126.829		21.3123	111.712
E600	11.533		439		0.5054		125.954		21.3123	111.712
E600	11.4193		411.986		0.4606		124.847		21.3123	111.712
E600	11.8033		414		0.4543		124.55		21.3123	111.712
E600	11.9028		413		0.5259		120.977		21.3123	111.712
E600	11.9936		448		0.5137		116.252		21.3123	111.712
E600	12.3343		437		0.4847		117.003		21.3123	111.712
E600	12.4103		438		0.4187		113.322		21.3123	111.712
E600	12.6531		419		0.5657		108.974		21.3123	111.712
E600	12.7365		392		0.4883		114.463		21.3123	111.712
E600	13.1576		364		0.5122		114.682		21.3123	111.712
E600	13.2269		393.277		0.4166		108.12		21.3123	111.712
E600	13.5911		415		0.4969		103.205		21.3123	111.712
E600	13.7148		365.475		0.5417		111.1		21.3123	111.712
E600	13.9821		383		0.4792		100.868		21.3123	111.712
E600	14.2393		408		0.5289		100.053		21.3123	111.712
E600	14.4994		375		0.5136		101.787		21.3123	111.712
E600	14.495		373		0.4625		99.3399		21.3123	111.712
E600	15.0805		432		0.5428		95.6195		21.3123	111.712
E600	14.8606		382		0.5182		97.9281		21.3123	111.712
E600	15.3357		386		0.5089		96.2604		21.3123	111.712
E600	15.4198		360		0.5119		87.9178		21.3123	111.712
E600	15.382		338		0.4971		90.1694		21.3123	111.712
E600	15.9494		347		0.4707		85.4163		21.3123	111.712
E600	15.8444		416		0.4289		90.5791		21.3123	111.712
E600	16.3835		445		0.4498		84.7667		21.3123	111.712
E600	16.5334		416		0.597		80.7016		21.3123	111.712
E600	16.7144		375		0.4973		81.3783		21.3123	111.712
E600	17.1193		418		0.4849		78.5177		21.3123	111.712
E600	17.4002		371		0.4889		75.3791		21.3123	111.712
E600	17.4479		371		0.4962		75.1636		21.3123	111.712
E600	18.0282		392		0.4733		68.0786		21.3123	111.712
E600	18.0137		462.458		0.5654		67.8678		21.3123	111.712
E600	18.3747		431		0.5596		67.0631		21.3123	111.712
E600	18.8735		446		0.5684		62.134		21.3123	111.712
E600	19.1279		398		0.5437		57.6084		21.3123	111.712
E600	19.3083		421		0.5365		57.2795		21.3123	111.712
E600	19.7341		418		0.522		53.1202		21.3123	111.712
E600	19.8504		430		0.5039		49.1924		21.3123	111.712
E600	19.8515		416		0.4986		51.1918		21.3123	111.712
E600	20.2813		452		0.5795		47.0574		21.3123	111.712
E600	20.3937		447		0.5605		45.7948		21.3123	111.712
E600	20.7946		512.59		0.553		40.6747		21.3123	111.712
E600	20.915		486.999		0.4918		38.8629		21.3123	111.712
E600	21.1534		528.038		0.4929		37.4074		21.3123	111.712
E600	21.6513		520.371		0.5027		31.0041		21.3123	111.712
E600	21.8459		551.539		0.4974		28.7048		21.3123	111.712
E600	22.2406		494.291		0.553		24.6051		21.3123	111.712
E600	22.3278		526.709		0.5166		24.1687		21.3123	111.712
E600	22.61		547.841		0.5565		21.9638		21.3123	111.712
E600	22.937		484.962		0.5459		18.7417		21.3123	111.712
E600	23.0996		489.133		0.6146		17.8898		21.3123	111.712
E600	23.2491		445		0.4871		16.8863		21.3123	111.712
E600	23.3911		557.257		0.5075		15.939		21.3123	111.712
E600	23.6749		472.093		0.5693		14.5785		21.3123	111.712
E600	23.927		488.433		0.5649		13.2833		21.3123	111.712
E600	24.0573		532.322		0.5228		12.6041		21.3123	111.712
E600	24.4138		523.011		0.5746		10.8013		21.3123	111.712
E600	24.644		526.228		0.5818		9.7692		21.3123	111.712
E600	24.8175		486.055		0.5593		8.6254		21.3123	111.712
E600	25.2635		538.451		0.5805		6.8288		21.3123	111.712
E600	25.5303		547.036		0.5987		5.911		21.3123	111.712
E600	25.4914		428		0.5809		6.0566		21.3123	111.712
E600	25.8558		504.948		0.5804		4.945		21.3123	111.712
E600	26.342		498.54		0.5762		3.6412		21.3123	111.712
E600	26.1398		492.245		0.5559		4.1606		21.3123	111.712
E600	26.5544		466.629		0.6045		3.3058		21.3123	111.712
E600	26.9046		550.009		0.5272		2.6386		21.3123	111.712
E600	26.93		471.245		0.5927		2.5844		21.3123	111.712
E600	27.2312		490.322		0.5504		2.006		21.3123	111.712
E600	27.564		480.434		0.5387		0.0407		21.3123	111.712
QD04	0.5303		260		0.2053		216.626		20.4218	111.109
QD04	0.5888		249		0.2769		216.006		20.4218	111.109
QD04	0.6668		153		0.153		215.235		20.4218	111.109
QD04	1.4453		291		0.2422		154.822		20.4218	111.109
QD04	1.1826		275		0.2924		144.542		20.4218	111.109
QD04	1.3641		334		0.2183		144.991		20.4218	111.109
QD04	1.4342		196		0.2007		141.033		20.4218	111.109
QD04	1.749		273		0.2473		137.807		20.4218	111.109
QD04	1.7945		364		0.3189		141.843		20.4218	111.109
QD04	2.1333		299		0.2534		129.457		20.4218	111.109
QD04	2.1853		164		0.331		134.238		20.4218	111.109
QD04	2.5247		161		0.3067		127.253		20.4218	111.109
QD04	2.6788		290		0.2467		134.848		20.4218	111.109
QD04	2.6788		247		0.3266		131.105		20.4218	111.109
QD04	2.9061		287		0.3792		133.312		20.4218	111.109
QD04	3.2181		286		0.3849		127.071		20.4218	111.109
QD04	3.5114		360		0.3968		109.993		20.4218	111.109
QD04	3.5906		292		0.4473		111.392		20.4218	111.109
QD04	3.6496		293		0.3606		111.074		20.4218	111.109
QD04	4.2607		311		0.3158		95.2325		20.4218	111.109
QD04	4.0594		280		0.426		111.153		20.4218	111.109
QD04	4.5745		293		0.3481		96.1686		20.4218	111.109
QD04	4.6225		266		0.3026		94.9376		20.4218	111.109
QD04	4.6762		356		0.4013		103.402		20.4218	111.109
QD04	4.5492		319		0.4321		104.219		20.4218	111.109
QD04	5.1139		284		0.3804		99.6722		20.4218	111.109
QD04	5.235		304		0.4233		95.9165		20.4218	111.109
QD04	5.2285		308		0.3715		103.6		20.4218	111.109
QD04	5.7716		383		0.1579		92.0824		20.4218	111.109
QD04	5.4455		292		0.3426		102.836		20.4218	111.109
QD04	5.7923		208		0.349		97.3922		20.4218	111.109
QD04	6.075		240		0.2055		96.0768		20.4218	111.109
QD04	6.2915		231		0.4088		93.633		20.4218	111.109
QD04	6.2849		257		0.307		91.7754		20.4218	111.109
QD04	6.4542		305		0.4159		92.4787		20.4218	111.109
QD04	6.6202		395		0.4075		94.6211		20.4218	111.109
QD04	6.9053		284		0.2388		97.9514		20.4218	111.109
QD04	7.3295		254		0.4146		93.633		20.4218	111.109
QD04	6.9735		356		0.417		104.07		20.4218	111.109
QD04	7.2927		269		0.2937		101.206		20.4218	111.109
QD04	7.4556		287		0.2125		96.8593		20.4218	111.109
QD04	7.6631		238		0.363		99.6247		20.4218	111.109
QD04	7.9829		286		0.4155		97.4852		20.4218	111.109
QD04	8.0369		382		0.471		95.3462		20.4218	111.109
QD04	8.0542		355		0.3568		99.0559		20.4218	111.109
QD04	8.5289		317		0.3065		93.0097		20.4218	111.109
QD04	8.7604		303		0.4623		91.9946		20.4218	111.109
QD04	8.6636		265		0.2724		103.205		20.4218	111.109
QD04	9.337		307		0.3807		98.162		20.4218	111.109
QD04	9.5488		365		0.4404		96.6746		20.4218	111.109
QD04	9.8561		305		0.4839		91.0123		20.4218	111.109
QD04	10.0212		298		0.3729		98.1151		20.4218	111.109
QD04	10.5176		301		0.391		92.7881		20.4218	111.109
QD04	10.5457		330		0.4771		115.478		20.4218	111.109
QD04	11.1231		308		0.2425		94.9829		20.4218	111.109
QD04	11.1323		399		0.2851		111.658		20.4218	111.109
QD04	11.6502		347		0.4041		94.6662		20.4218	111.109
QD04	11.9295		354		0.3843		108.12		20.4218	111.109
QD04	12.3555		272		0.3803		122.487		20.4218	111.109
QD04	13.0174		388		0.4729		112.568		20.4218	111.109
QD04	12.6411		411		0.4313		141.471		20.4218	111.109
QD04	13.5078		422		0.3877		120.977		20.4218	111.109
QD04	13.5272		369		0.4001		120.172		20.4218	111.109
QD04	13.7206		334		0.4154		125.534		20.4218	111.109
QD04	14.0627		314		0.4477		116.836		20.4218	111.109
QD04	14.1822		310		0.3331		129.057		20.4218	111.109
QD04	14.8058		511		0.4131		117.451		20.4218	111.109
QD04	14.9639		449		0.41		116.363		20.4218	111.109
QD04	14.9741		507		0.5534		109.678		20.4218	111.109
QD04	15.7592		437		0.4993		98.1151		20.4218	111.109
QD04	15.2677		396		0.4495		109.678		20.4218	111.109
QD04	16.1411		414		0.3277		99.0559		20.4218	111.109
QD04	16.0951		505		0.6186		95.0283		20.4218	111.109
QD04	16.1596		349		0.3771		96.0539		20.4218	111.109
QD04	16.8523		382		0.4435		84.2626		20.4218	111.109
QD04	16.5548		374		0.4632		100.724		20.4218	111.109
QD04	17.5217		495		0.5175		95.278		20.4218	111.109
QD04	17.4675		407		0.3666		96.6515		20.4218	111.109
QD04	18.105		523.842		0.59		94.3956		20.4218	111.109
QD04	18.4625		473.203		0.6443		80.9909		20.4218	111.109
QD04	18.6395		523.92		0.5994		82.041		20.4218	111.109
QD04	19.4338		491.196		0.4641		75.9024		20.4218	111.109
QD04	19.2906		501.478		0.4208		76.9232		20.4218	111.109
QD04	19.7222		590.636		0.5161		69.7722		20.4218	111.109
QD04	20.1157		549.86		0.4711		60.2797		20.4218	111.109
QD04	20.0909		563.411		0.6329		64.137		20.4218	111.109
QD04	20.3263		556.933		0.4921		61.3241		20.4218	111.109
QD04	20.9913		443		0.4551		56.5329		20.4218	111.109
QD04	20.8796		507.746		0.4822		58.6065		20.4218	111.109
QD04	21.599		358		0.3503		50.4282		20.4218	111.109
QD04	21.6852		467.853		0.4567		50.2241		20.4218	111.109
QD04	22.1847		472.583		0.5799		49.0752		20.4218	111.109
QD04	22.3132		486.047		0.531		48.7136		20.4218	111.109
QD04	22.7739		524.978		0.6084		45.6312		20.4218	111.109
QD04	23.1019		498.654		0.5242		42.7235		20.4218	111.109
QD04	23.356		451		0.4605		38.4571		20.4218	111.109
QD04	23.5858		472.679		0.5288		36.867		20.4218	111.109
QD04	24.0554		483.24		0.5072		34.0922		20.4218	111.109
QD04	24.3403		449		0.5018		32.2412		20.4218	111.109
QD04	24.2624		466		0.4299		32.527		20.4218	111.109
QD04	24.7728		466		0.464		29.3768		20.4218	111.109
QD04	24.7382		492.962		0.5901		29.0909		20.4218	111.109
QD04	24.8747		434		0.5833		28.5341		20.4218	111.109
QD04	25.3731		463.988		0.5948		26.7158		20.4218	111.109
QD04	25.4057		472.618		0.5254		26.3173		20.4218	111.109
QD04	25.7648		457		0.4988		25.8568		20.4218	111.109
QD04	25.8951		557.816		0.6057		24.7818		20.4218	111.109
QD04	26.1307		584.823		0.5886		24.3714		20.4218	111.109
QD04	26.4756		494.238		0.6226		23.5091		20.4218	111.109
QD04	26.5999		483.083		0.5493		22.3443		20.4218	111.109
QD04	26.9942		522.906		0.5558		21.5538		20.4218	111.109
QD04	26.9392		503.252		0.6482		21.9167		20.4218	111.109
QD04	27.6651		477.575		0.5641		18.6659		20.4218	111.109
QD04	27.4252		592.385		0.6041		19.9934		20.4218	111.109
QD04	28.1135		589.841		0.6525		17.7792		20.4218	111.109
QD04	28.3933		467.451		0.4657		16.7418		20.4218	111.109
QD04	28.3737		590.348		0.5362		16.8863		20.4218	111.109
QD04	29.047		496.415		0.5614		15.1024		20.4218	111.109
QD04	29.142		479.236		0.514		14.5472		20.4218	111.109
QD04	29.4727		407		0.5817		13.8595		20.4218	111.109
QD04	29.7764		465.3		0.5056		13.1258		20.4218	111.109
QD04	30.4317		503.803		0.5847		11.0674		20.4218	111.109
QD04	30.2098		555.228		0.5478		11.815		20.4218	111.109
QD04	30.8216		472.731		0.4777		10.017		20.4218	111.109
QD04	31.184		483.756		0.5475		8.8864		20.4218	111.109
QD04	31.2843		497.762		0.4799		8.706		20.4218	111.109
QD04	31.7194		497.211		0.5539		7.5955		20.4218	111.109
QD04	31.8373		559.294		0.6058		7.4182		20.4218	111.109
QD04	32.3469		518.613		0.5748		6.3983		20.4218	111.109
QD04	32.536		508.035		0.5382		5.9139		20.4218	111.109
QD04	32.7453		473.221		0.4994		5.6168		20.4218	111.109
QD04	33.0914		482.27		0.4339		5.1509		20.4218	111.109
QD04	33.3356		447		0.4522		4.7894		20.4218	111.109
QD04	33.389		501.224		0.5186		4.7837		20.4218	111.109
QD04	34.0169		562.17		0.6579		4.0461		20.4218	111.109
QD04	33.7574		625.529		0.5171		4.367		20.4218	111.109
QD04	34.1172		496.074		0.4753		3.9829		20.4218	111.109
QD04	34.4139		469.663		0.4549		3.6464		20.4218	111.109
QD04	34.3524		516.008		0.4775		3.7514		20.4218	111.109
QD04	34.7932		627.243		0.5724		3.3153		20.4218	111.109
QD04	34.8222		437		0.4786		3.3359		20.4218	111.109
QD04	35.5055		463.088		0.4485		2.7537		20.4218	111.109
QD04	35.2045		533.572		0.5299		3.0483		20.4218	111.109
QD04	35.9766		547.604		0.5693		2.3808		20.4218	111.109
QD04	35.7461		500.262		0.5037		2.4989		20.4218	111.109
QD04	36.3173		550.14		0.4947		2.091		20.4218	111.109
QD04	36.6913		486.527		0.5057		1.833		20.4218	111.109
QD04	37.0274		531.282		0.5158		1.6571		20.4218	111.109
QD04	36.8889		510.098		0.523		1.7418		20.4218	111.109
QD04	37.5874		515.964		0.4765		0.0407		20.4218	111.109
QD04	37.8309		585.539		0.644		0.0407		20.4218	111.109
QD04	38.2323		514.767		0.4734		0.0407		20.4218	111.109
QD04	38.4097		555.508		0.5777		0.0407		20.4218	111.109
QD04	38.7775		641.423		0.6397		0.0407		20.4218	111.109
QD04	38.9132		517.862		0.5107		0.0407		20.4218	111.109
QD04	39.6265		626.307		0.6228		0.0407		20.4218	111.109
QD04	39.5881		554.887		0.4968		0.0407		20.4218	111.109
QD04	40.3636		426		0.5482		0.0407		20.4218	111.109
QD04	40.6166		572.679		0.5572		0.0407		20.4218	111.109
QD04	40.7519		562.301		0.5363		0.0407		20.4218	111.109
QD04	41.1718		497.465		0.526		0.0407		20.4218	111.109
QD04	41.6156		473.212		0.4598		0.0408		20.4218	111.109
QD04	41.8928		515.903		0.462		0.0407		20.4218	111.109
QD04	41.8993		536.248		0.5465		0.0407		20.4218	111.109
QD04	42.6654		494.973		0.576		0.0407		20.4218	111.109
QD04	42.4737		515.536		0.4583		0.0407		20.4218	111.109
QD04	42.961		501.749		0.5836		0.0407		20.4218	111.109
QD04	43.0974		579.752		0.6671		0.0407		20.4218	111.109
QD04	43.5486		480.556		0.4286		0.0407		20.4218	111.109
QD04	43.3172		514.373		0.5264		0.0407		20.4218	111.109
QD04	44.0501		488.652		0.4946		0.0407		20.4218	111.109
QD04	44.1337		625.415		0.5294		0.0407		20.4218	111.109
QD04	44.2056		615.125		0.6004		0.0408		20.4218	111.109
QD04	44.5788		553.585		0.4427		0.0407		20.4218	111.109
QD04	45.0381		599.239		0.4648		0.0408		20.4218	111.109
QD21	0.4584		270		0.2898		1244.05		20.5631	111.528
QD21	0.5999		286		0.2316		1272.37		20.5631	111.528
QD21	1.7726		304		0.2052		1302.66		20.5631	111.528
QD21	2.1102		324		0.2573		1302.66		20.5631	111.528
QD21	2.1198		287		0.2108		1297.7		20.5631	111.528
QD21	2.9725		224		0.185		1239.6		20.5631	111.528
QD21	3.5514		347		0.2845		1350.77		20.5631	111.528
QD21	3.5627		328		0.2618		1278.95		20.5631	111.528
QD21	4.4473		362		0.2624		913.192		20.5631	111.528
QD21	4.7047		292		0.1744		738.327		20.5631	111.528
QD21	5.4475		352		0.2073		919.093		20.5631	111.528
QD21	5.6		289		0.1942		918.435		20.5631	111.528
QD21	6.0731		201		0.1502		616.484		20.5631	111.528
QD21	6.1235		297		0.2502		649.549		20.5631	111.528
QD21	6.7565		389		0.316		1056.49		20.5631	111.528
QD21	7.2949		388		0.2395		595.95		20.5631	111.528
QD21	7.9324		298		0.2818		712.373		20.5631	111.528
QD21	8.9679		323		0.2834		670.329		20.5631	111.528
QD21	9.4492		327		0.3109		453.827		20.5631	111.528
QD21	9.7811		300		0.2594		480.57		20.5631	111.528
QD21	10.158		295		0.2002		449.947		20.5631	111.528
QD21	10.2432		344		0.2519		572.401		20.5631	111.528
QD21	11.1176		333		0.35		441.757		20.5631	111.528
QD21	11.1984		255		0.2731		368.592		20.5631	111.528
QD21	11.9364		359		0.3781		404.049		20.5631	111.528
QD21	12.1253		238		0.3431		461.14		20.5631	111.528
QD21	12.5942		325		0.2563		563.056		20.5631	111.528
QD21	13.3552		293		0.2066		493.819		20.5631	111.528
QD21	14.0441		229		0.2402		404.628		20.5631	111.528
QD21	13.8883		292		0.3649		364.395		20.5631	111.528
QD21	14.6257		397		0.3832		534.266		20.5631	111.528
QD21	14.8608		354		0.3016		527.428		20.5631	111.528
QD21	15.3876		300		0.2666		401.455		20.5631	111.528
QD21	15.6178		385		0.2365		423.593		20.5631	111.528
QD21	16.7703		411		0.4304		418.67		20.5631	111.528
QD21	16.8174		398		0.4332		439.549		20.5631	111.528
QD21	17.3604		233		0.3502		303.608		20.5631	111.528
QD21	17.7409		312		0.2841		394.054		20.5631	111.528
QD21	18.3702		417		0.3772		330.126		20.5631	111.528
QD21	18.8278		374		0.3965		299.722		20.5631	111.528
QD21	19.2164		252		0.2837		349.746		20.5631	111.528
QD21	19.8896		297		0.3122		340.281		20.5631	111.528
QD21	20.2387		325		0.2141		258.205		20.5631	111.528
QD21	21.5834		322		0.2316		195.692		20.5631	111.528
QD21	21.898		351.906		0.245		264.439		20.5631	111.528
QD21	22.4663		297		0.2748		230.323		20.5631	111.528
QD21	22.9953		333		0.3696		190.26		20.5631	111.528
QD21	23.8622		292		0.3623		170.567		20.5631	111.528
QD21	23.9669		421		0.3885		235.715		20.5631	111.528
QD21	24.6479		298		0.2835		169.351		20.5631	111.528
QD21	25.318		314		0.3342		187.243		20.5631	111.528
QD21	25.9383		434		0.3269		190.988		20.5631	111.528
QD21	26.0288		316		0.381		156.306		20.5631	111.528
QD21	27.4094		360		0.3877		153.498		20.5631	111.528
QD21	27.2363		366		0.3731		162.931		20.5631	111.528
QD21	28.7821		359		0.3766		121.44		20.5631	111.528
QD21	28.9241		396		0.3502		126.285		20.5631	111.528
QD21	29.824		431		0.3137		126.95		20.5631	111.528
QD21	29.9497		413		0.348		117.283		20.5631	111.528
QD21	30.8164		374		0.3593		119.657		20.5631	111.528
QD21	31.4597		446		0.3978		93.5884		20.5631	111.528
QD21	31.7729		349		0.3048		94.036		20.5631	111.528
QD21	32.2659		407		0.4167		96.4443		20.5631	111.528
QD21	32.7789		506.802		0.5622		77.9205		20.5631	111.528
QD21	33.2656		424		0.4704		91.3603		20.5631	111.528
QD21	33.8649		513.473		0.444		76.6484		20.5631	111.528
QD21	34.4008		497.535		0.5018		72.2624		20.5631	111.528
QD21	34.9564		437		0.3447		67.6576		20.5631	111.528
QD21	35.3756		475.713		0.4751		58.258		20.5631	111.528
QD21	35.1599		594.676		0.5244		68.8134		20.5631	111.528
QD21	35.9813		555.936		0.5215		57.9945		20.5631	111.528
QD21	36.4278		461		0.4709		56.7085		20.5631	111.528
QD21	36.4003		546.074		0.4791		58.3414		20.5631	111.528
QD21	36.8399		568.001		0.5809		53.0822		20.5631	111.528
QD21	37.222		452		0.4291		53.6423		20.5631	111.528
QD21	37.7412		442		0.475		47.4293		20.5631	111.528
QD21	37.951		579.586		0.5879		50.4282		20.5631	111.528
QD21	38.3203		534.7		0.4178		49.3923		20.5631	111.528
QD21	38.9455		529.524		0.4872		45.2626		20.5631	111.528
QD21	39.0355		459		0.3542		46.1898		20.5631	111.528
QD21	39.5115		573.798		0.6022		41.3201		20.5631	111.528
QD21	39.4493		583.931		0.5417		48.3432		20.5631	111.528
QD21	40.1883		568.64		0.659		38.9464		20.5631	111.528
QD21	40.4943		539.552		0.5344		38.8536		20.5631	111.528
QD21	40.5622		558.708		0.6316		39.7822		20.5631	111.528
QD21	41.2148		567.407		0.5181		36.3517		20.5631	111.528
QD21	41.7164		562.625		0.5452		32.5969		20.5631	111.528
QD21	42.1882		582.27		0.6136		31.3986		20.5631	111.528
QD21	42.5591		521.158		0.4517		31.7678		20.5631	111.528
QD21	43.0389		612.117		0.6252		27.3739		20.5631	111.528
QD21	43.3992		610.203		0.5619		28.3239		20.5631	111.528
QD21	43.7994		512.852		0.5302		26.3802		20.5631	111.528
QD21	44.2953		607.326		0.6268		25.1211		20.5631	111.528
QD21	44.6303		534.254		0.5416		24.238		20.5631	111.528
QD21	44.7921		445		0.3935		22.2539		20.5631	111.528
QD21	45.286		604.94		0.6637		22.9166		20.5631	111.528
QD21	45.994		541.301		0.6109		19.7941		20.5631	111.528
QD21	45.9988		587.183		0.6773		19.5921		20.5631	111.528
QD21	46.0573		606.872		0.6231		20.3835		20.5631	111.528
QD21	47.0782		548.68		0.5348		17.3974		20.5631	111.528
QD21	47.1313		509		0.6552		18.0183		20.5631	111.528
QD21	47.9568		568.631		0.7319		16.0956		20.5631	111.528
QD21	48.3763		522.714		0.5913		15.2508		20.5631	111.528
QD21	48.9337		579.725		0.6614		13.507		20.5631	111.528
QD21	48.9005		546		0.5862		14.5507		20.5631	111.528
QD21	50.0038		592.569		0.5831		11.9084		20.5631	111.528
QD21	49.8428		544.483		0.5887		13.0042		20.5631	111.528
QD21	50.797		537.34		0.4869		10.6733		20.5631	111.528
QD21	50.9463		535.312		0.5354		10.8867		20.5631	111.528
QD21	51.3759		561.759		0.5542		9.9101		20.5631	111.528
QD21	52.0665		585.618		0.6335		9.3989		20.5631	111.528
QD21	52.3178		584		0.556		8.5966		20.5631	111.528
QD21	52.6061		542.105		0.4588		8.7372		20.5631	111.528
QD21	53.5372		505.342		0.5322		7.4394		20.5631	111.528
QD21	53.4519		656.714		0.6836		7.5846		20.5631	111.528
QD21	54.0278		549.755		0.5268		7.0389		20.5631	111.528
QD21	55.0745		700.315		0.597		5.8382		20.5631	111.528
QD21	55.0797		587.244		0.5511		5.9336		20.5631	111.528
QD21	55.5934		445		0.5346		5.422		20.5631	111.528
QD21	56.5786		644.291		0.6478		4.4714		20.5631	111.528
QD21	56.7876		487.664		0.5508		4.4992		20.5631	111.528
QD21	57.5037		479.218		0.5619		3.8973		20.5631	111.528
QD21	58.0571		540.864		0.5014		3.4657		20.5631	111.528
QD21	58.4386		624.235		0.6564		3.2932		20.5631	111.528
QD21	59.1883		619.829		0.6934		2.8208		20.5631	111.528
QD21	59.7612		512.24		0.5601		2.4429		20.5631	111.528
QD31	0.6848		336		0.2525		1227.24		20.3534	111.788
QD31	1.5217		345		0.2288		884.672		20.3534	111.788
QD31	1.5953		307		0.2056		839.839		20.3534	111.788
QD31	1.7362		351		0.4186		800.709		20.3534	111.788
QD31	1.9709		362		0.1866		333.45		20.3534	111.788
QD31	2.4414		345		0.2834		75.8119		20.3534	111.788
QD31	2.7936		293		0.3635		103.427		20.3534	111.788
QD31	3.5151		355		0.1802		93.8791		20.3534	111.788
QD31	3.6345		327		0.3057		111.233		20.3534	111.788
QD31	4.4624		371		0.3364		82.4137		20.3534	111.788
QD31	4.0035		333		0.2744		120.487		20.3534	111.788
QD31	5.7299		364		0.2432		142.284		20.3534	111.788
QD31	6.4955		369		0.3063		118.04		20.3534	111.788
QD31	6.5296		352		0.2333		85.4163		20.3534	111.788
QD31	7.2121		363		0.3421		99.9818		20.3534	111.788
QD31	7.4093		372		0.3362		121.15		20.3534	111.788
QD31	7.8851		364		0.2252		135.46		20.3534	111.788
QD31	7.8233		392		0.306		131.355		20.3534	111.788
QD31	8.3673		359		0.2674		169.27		20.3534	111.788
QD31	8.7413		312		0.3755		193.372		20.3534	111.788
QD31	9.4281		318		0.2866		146.941		20.3534	111.788
QD31	9.2741		367		0.4578		201.279		20.3534	111.788
QD31	9.9121		323.544		0.3078		152.476		20.3534	111.788
QD31	10.3049		341		0.2274		140.865		20.3534	111.788
QD31	10.6144		369		0.3766		183.704		20.3534	111.788
QD31	11.4741		352		0.3718		164.258		20.3534	111.788
QD31	11.1887		349.213		0.4043		136.238		20.3534	111.788
QD31	11.7453		388		0.287		179.459		20.3534	111.788
QD31	12.3785		413		0.3689		126.135		20.3534	111.788
QD31	12.4787		365		0.3405		167.503		20.3534	111.788
QD31	12.4991		341		0.3158		155.081		20.3534	111.788
QD31	13.3919		392		0.4705		153.901		20.3534	111.788
QD31	12.9774		381		0.3324		157.129		20.3534	111.788
QD31	13.7366		394		0.302		120.631		20.3534	111.788
QD31	14.1062		382		0.3495		152.221		20.3534	111.788
QD31	14.3239		401		0.3096		136.792		20.3534	111.788
QD31	14.8261		343		0.4377		129.922		20.3534	111.788
QD31	15.257		336		0.4804		144.922		20.3534	111.788
QD31	15.3492		344		0.3637		146.102		20.3534	111.788
QD31	16.0701		389		0.348		143.477		20.3534	111.788
QD31	15.9606		374		0.443		138.301		20.3534	111.788
QD31	16.4795		372		0.3868		146.172		20.3534	111.788
QD31	16.8884		328		0.3175		139.494		20.3534	111.788
QD31	17.1366		362		0.3334		131.167		20.3534	111.788
QD31	17.3636		377		0.4133		120.43		20.3534	111.788
QD31	18.0209		398		0.4149		133.312		20.3534	111.788
QD31	18.1305		344		0.3301		123.721		20.3534	111.788
QD31	18.7241		387		0.3967		113.43		20.3534	111.788
QD31	18.7828		394		0.4781		120.459		20.3534	111.788
QD31	19.7452		439		0.4616		104.195		20.3534	111.788
QD31	20.2953		344		0.4121		106.659		20.3534	111.788
QD31	20.8142		451		0.3078		107.991		20.3534	111.788
QD31	20.9932		423		0.4711		97.9514		20.3534	111.788
QD31	21.8675		467		0.3842		108.429		20.3534	111.788
QD31	22.5275		450		0.4764		96.1227		20.3534	111.788
QD31	23.1948		453		0.4116		99.7674		20.3534	111.788
QD31	24.2345		393		0.3622		92.2363		20.3534	111.788
QD31	23.9369		422		0.4647		96.7207		20.3534	111.788
QD31	24.959		464		0.4597		94.3956		20.3534	111.788
QD31	24.8674		409		0.5075		90.7521		20.3534	111.788
QD31	25.4102		439		0.5128		88.0228		20.3534	111.788
QD31	26.0761		353		0.5226		82.2174		20.3534	111.788
QD31	26.388		339		0.4458		81.4754		20.3534	111.788
QD31	26.8801		334		0.4016		83.1642		20.3534	111.788
QD31	27.1821		423		0.576		74.5386		20.3534	111.788
QD31	27.7905		473		0.4711		76.2836		20.3534	111.788
QD31	27.8138		353		0.4364		75.1098		20.3534	111.788
QD31	28.3664		372		0.5145		76.557		20.3534	111.788
QD31	28.2011		338		0.5225		69.8721		20.3534	111.788
QD31	28.8051		363		0.4593		69.8721		20.3534	111.788
QD31	29.0515		387		0.4333		68.7478		20.3534	111.788
QD31	29.9583		378		0.4561		65.5134		20.3534	111.788
QD31	29.6916		432		0.485		61.4852		20.3534	111.788
QD31	30.716		341		0.3994		61.0467		20.3534	111.788
QD31	31.4509		435		0.3986		60.3949		20.3534	111.788
QD31	31.8233		432		0.3816		58.258		20.3534	111.788
QD31	32.1746		421		0.4446		57.9945		20.3534	111.788
QD31	32.9881		409		0.4746		58.7184		20.3534	111.788
QD31	33.7551		435		0.4637		53.0949		20.3534	111.788
QD31	34.2967		458		0.5137		53.1202		20.3534	111.788
QD31	35.7475		374		0.3524		51.0942		20.3534	111.788
QD31	36.7308		401		0.513		48.6323		20.3534	111.788
QD31	37.4517		491		0.3736		48.7485		20.3534	111.788
QD31	38.6155		409		0.4016		45.7948		20.3534	111.788
QD31	39.2568		458		0.487		45.9371		20.3534	111.788
QD31	40.2933		439		0.471		42.1565		20.3534	111.788
QD31	40.9568		471		0.4067		40.5971		20.3534	111.788
QD31	41.6067		423		0.5243		39.489		20.3534	111.788
QD31	42.433		423		0.4261		37.992		20.3534	111.788
QD31	43.0607		413		0.5186		35.0739		20.3534	111.788
QD31	43.5756		426		0.4841		33.2171		20.3534	111.788
QD31	44.1858		523		0.4996		32.6436		20.3534	111.788
QD31	44.6782		451		0.4341		31.0634		20.3534	111.788
QD31	46.2636		500.131		0.5863		27.61		20.3534	111.788
QD31	46.539		478		0.5322		26.4684		20.3534	111.788
QD31	48.094		454.826		0.4371		24.3598		20.3534	111.788
QD31	48.8482		463		0.5569		23.3136		20.3534	111.788
QD31	49.9142		484.211		0.5242		22.4405		20.3534	111.788
QD31	50.0313		510.518		0.4451		20.7268		20.3534	111.788
E503	0.4266		355		0.2674		691.114		19.1978	112.287
E503	0.9878		334		0.2713		421.074		19.1978	112.287
E503	0.7962		313		0.2296		385.224		19.1978	112.287
E503	1.4706		342		0.3044		431.549		19.1978	112.287
E503	2.2825		335		0.3217		178.946		19.1978	112.287
E503	1.6912		350		0.2878		580.93		19.1978	112.287
E503	1.8292		339		0.2656		221.909		19.1978	112.287
E503	3.1886		358		0.2724		208.115		19.1978	112.287
E503	3.2965		352		0.2904		285.826		19.1978	112.287
E503	3.4757		255		0.2704		205.942		19.1978	112.287
E503	4.5027		432		0.3061		140.463		19.1978	112.287
E503	4.7738		427		0.2187		236.053		19.1978	112.287
E503	5.844		407		0.3966		276.437		19.1978	112.287
E503	5.4246		338		0.2471		220.958		19.1978	112.287
E503	6.0545		388		0.2491		250.081		19.1978	112.287
E503	6.5383		417		0.2817		221.856		19.1978	112.287
E503	6.9241		421		0.2299		251.998		19.1978	112.287
E503	7.8788		456		0.2617		251.757		19.1978	112.287
E503	7.8513		395		0.2532		234.537		19.1978	112.287
E503	9.3758		264.399		0.4701		211.368		19.1978	112.287
E503	8.9341		419		0.3725		186.041		19.1978	112.287
E503	10.0802		482		0.3816		206.237		19.1978	112.287
E503	11.115		293		0.4085		217.04		19.1978	112.287
E503	10.9623		362.826		0.5023		185.244		19.1978	112.287
E503	12.0248		311		0.3264		175.27		19.1978	112.287
E503	12.3752		350		0.4256		194.854		19.1978	112.287
E503	12.2555		512		0.4113		146.836		19.1978	112.287
E503	12.9339		344		0.4593		152.585		19.1978	112.287
E503	13.1738		406		0.3289		172.82		19.1978	112.287
E503	13.6797		357.344		0.3694		147.256		19.1978	112.287
E503	14.3068		401		0.3985		161.962		19.1978	112.287
E503	14.5206		371.35		0.4078		188.904		19.1978	112.287
E503	15.1655		501		0.3989		155.562		19.1978	112.287
E503	16.0773		415		0.3553		162.31		19.1978	112.287
E503	17.2088		466		0.3363		163.087		19.1978	112.287
E503	16.9047		368		0..3575		143.614		19.1978	112.287
E503	17.8933		456.05		0.3394		135.46		19.1978	112.287
E503	17.6403		337		0.336		123.898		19.1978	112.287
E503	17.7724		404.913		0.3922		124.49		19.1978	112.287
E503	18.8206		548.4		0.5278		126.496		19.1978	112.287
E503	18.9042		382.497		0.4526		130.636		19.1978	112.287
E503	20.0081		476.255		0.5112		117.451		19.1978	112.287
E503	20.6832		535.793		0.568		104.818		19.1978	112.287
E503	21.2409		461.103		0.3788		95.3007		19.1978	112.287
E503	22.1119		598.112		0.4008		101.835		19.1978	112.287
E503	22.722		610		0.3028		95.4144		19.1978	112.287
E503	23.1122		492.656		0.4858		83.3231		19.1978	112.287
E503	24.0997		525		0.3412		76.7216		19.1978	112.287
E503	24.2977		390.068		0.3922		79.9924		19.1978	112.287
E503	25.3241		568.29		0.5332		72.4696		19.1978	112.287
E503	26.3514		433.668		0.4418		66.7279		19.1978	112.287
E503	26.954		476.77		0.4299		58.2719		19.1978	112.287
E503	27.9668		620.047		0.4439		58.0776		19.1978	112.287
E503	28.5244		514.391		0.5992		53.4762		19.1978	112.287
E503	29.4672		561.873		0.5829		46.1788		19.1978	112.287
E503	29.9547		505.858		0.5129		45.3274		19.1978	112.287
E503	30.9796		692.551		0.6343		40.9375		19.1978	112.287
E503	31.2944		588.355		0.6011		39.8106		19.1978	112.287
E503	32.7436		589.491		0.405		35.4102		19.1978	112.287
E503	33.4078		603.637		0.57		32.2489		19.1978	112.287
E503	34.8195		579.839		0.5535		29.2439		19.1978	112.287
E503	35.5545		496.389		0.5794		27.0816		19.1978	112.287
E503	35.8689		591.764		0.6293		25.9991		19.1978	112.287
E503	36.6769		628.842		0.6229		24.3656		19.1978	112.287
E503	37.5211		530.25		0.4372		22.5478		19.1978	112.287
E503	38.4517		653.366		0.4634		21.1816		19.1978	112.287
E503	39.19		720.449		0.5631		19.8982		19.1978	112.287
E503	40.3013		536.073		0.4299		18.0183		19.1978	112.287
E503	41.2154		676.167		0.5508		17.0482		19.1978	112.287
E503	41.8573		601.652		0.5588		15.882		19.1978	112.287
E503	41.9411		602.5		0.5538		15.3128		19.1978	112.287
E503	43.1499		580.783		0.615		14.0929		19.1978	112.287
E503	43.5216		569.077		0.5787		13.7148		19.1978	112.287
E503	44.4711		613.578		0.6104		12.8041		19.1978	112.287
E503	45.4829		732.2		0.4574		11.7812		19.1978	112.287
E503	46.1031		569.199		0.5189		11.2404		19.1978	112.287
E503	47.0963		615.772		0.6586		10.6047		19.1978	112.287
E503	47.9702		559.722		0.6123		9.8206		19.1978	112.287
E503	49.2603		583.537		0.5149		8.9204		19.1978	112.287
E503	49.4127		646.66		0.6534		8.6254		19.1978	112.287
E503	51.012		644.789		0.6288		7.6445		19.1978	112.287
E503	51.7435		605.473		0.5252		7.3899		19.1978	112.287
E503	52.771		708.935		0.5881		6.8191		19.1978	112.287
E504	0.2501		424.917		0.4209		286.303		18.902	112.717
E504	1.3203		466.122		0.427		280.088		18.902	112.717
E504	0.4424		423		0.4807		147.925		18.902	112.717
E504	1.5591		450		0.4548		139.961		18.902	112.717
E504	1.814		444		0.4722		120.631		18.902	112.717
E504	2.9578		409		0.4465		102.689		18.902	112.717
E504	3.4137		414		0.4401		86.0914		18.902	112.717
E504	4.0105		424		0.4421		71.2354		18.902	112.717
E504	4.0348		413.744		0.444		69.6557		18.902	112.717
E504	5.1476		447		0.4462		64.2596		18.902	112.717
E504	5.4544		454		0.4198		73.0423		18.902	112.717
E504	6.0878		401		0.4298		72.4868		18.902	112.717
E504	7.0013		475.337		0.4584		70.1226		18.902	112.717
E504	6.9775		406.19		0.4526		74.361		18.902	112.717
E504	7.9103		465.964		0.4578		70.039		18.902	112.717
E504	8.7787		422.784		0.4599		65.3885		18.902	112.717
E504	10.4333		434		0.4302		62.7747		18.902	112.717
E504	10.2495		404		0.4582		60.3517		18.902	112.717
E504	11.2054		451		0.4398		61.6615		18.902	112.717
E504	11.3969		437		0.4442		62.5206		18.902	112.717
E504	12.2756		450		0.4645		60.8577		18.902	112.717
E504	12.6606		422		0.4432		59.6076		18.902	112.717
E504	13.6373		397		0.4536		57.2932		18.902	112.717
E504	13.4652		435		0.4721		57.3479		18.902	112.717
E504	14.2445		452		0.4683		57.0341		18.902	112.717
E504	15.4441		438		0.4604		56.5059		18.902	112.717
E504	16.0669		443		0.4735		56.7626		18.902	112.717
E504	15.9563		424		0.4633		54.0018		18.902	112.717
E504	17.2064		390		0.4779		54.2213		18.902	112.717
E504	17.4805		457		0.4859		53.4635		18.902	112.717
E504	17.9998		458		0.5076		52.0787		18.902	112.717
E504	18.4669		388		0.4564		52.3028		18.902	112.717
E504	19.3443		420		0.5024		50.1164		18.902	112.717
E504	19.4112		463		0.5124		49.0167		18.902	112.717
E504	20.4271		400		0.505		46.9004		18.902	112.717
E504	20.0407		443		0.5109		47.9526		18.902	112.717
E504	20.9768		439		0.5155		45.4249		18.902	112.717
E504	20.4625		403		0.546		47.181		18.902	112.717
E504	21.3404		384		0.5055		45.1225		18.902	112.717
E504	21.0499		431		0.5231		45.2626		18.902	112.717
E504	22.0363		377		0.4969		43.2774		18.902	112.717
E504	22.3498		437		0.4733		42.5303		18.902	112.717
E504	23.4778		433		0.4716		39.4043		18.902	112.717
E504	24.1255		409		0.5712		38.1646		18.902	112.717
E504	24.8477		443		0.5588		36.0237		18.902	112.717
E504	25.201		378		0.4915		35.2416		18.902	112.717
E504	26.051		438		0.5446		33.1775		18.902	112.717
E504	26.3285		396		0.4944		32.4418		18.902	112.717
E504	26.6639		402		0.4911		31.5864		18.902	112.717
E504	27.7182		471		0.4918		28.9248		18.902	112.717
E504	27.4477		492.097		0.5278		29.5525		18.902	112.717
E504	28.4776		429		0.552		27.2111		18.902	112.717
E504	28.0893		492.315		0.5892		28.1487		18.902	112.717
E504	28.8073		443		0.5063		26.4306		18.902	112.717
E504	29.2484		395		0.5091		25.7952		18.902	112.717
E504	29.1328		507.414		0.5498		25.789		18.902	112.717
E504	30.0171		469.995		0.4911		24.1169		18.902	112.717
E504	30.1252		546.555		0.5241		23.9907		18.902	112.717
E504	29.7405		506.347		0.5388		24.7227		18.902	112.717
E504	30.6672		485.33		0.491		22.4726		18.902	112.717
E504	30.604		520.484		0.5476		22.8729		18.902	112.717
E504	30.4962		464.828		0.5257		22.9494		18.902	112.717
E504	31.2223		486.012		0.5567		21.3185		18.902	112.717
E504	31.2106		491.965		0.5327		21.5281		18.902	112.717
E504	31.3583		483.887		0.5216		21.1513		18.902	112.717
E504	31.8163		466.297		0.5142		20.0507		18.902	112.717
E504	31.9145		491.957		0.5067		19.884		18.902	112.717
E504	32.3324		487.533		0.5238		19.0528		18.902	112.717
E504	32.7895		567.389		0.5835		18.1954		18.902	112.717
E504	32.6019		526.989		0.5858		18.5327		18.902	112.717
E504	33.1773		467.503		0.6058		17.3518		18.902	112.717
E504	33.5089		561.427		0.5864		16.7578		18.902	112.717
E504	33.7229		480.845		0.5008		16.4254		18.902	112.717
E504	34.4517		559.486		0.6013		15.1746		18.902	112.717
E504	34.5615		562.013		0.5548		14.9482		18.902	112.717
E504	34.5225		576.998		0.5276		15.0054		18.902	112.717
E504	34.9824		470.301		0.5487		14.2858		18.902	112.717
E504	35.1397		531.054		0.6422		13.9457		18.902	112.717
E504	35.3883		578.248		0.6517		13.6332		18.902	112.717
E504	35.8573		507.361		0.537		13.0042		18.902	112.717
E504	36.198		555.963		0.604		12.422		18.902	112.717
E504	36.629		513.455		0.5528		11.9653		18.902	112.717
E504	36.9201		545		0.5399		11.6388		18.902	112.717
E504	37.3017		580.53		0.5399		11.227		18.902	112.717
E504	38.3287		584.569		0.6399		10.0986		18.902	112.717
E504	38.4903		523.343		0.6359		9.9242		18.902	112.717
E504	39.125		620.607		0.6501		9.3407		18.902	112.717
E504	39.5548		527.278		0.6188		8.9952		18.902	112.717
E500	0.0234		469.951		0.5719		121.266		20.113	110.983
E500	0.4106		436		0.5618		127.071		20.113	110.983
E500	0.7052		457		0.5615		59.0838		20.113	110.983
E500	1.0497		465.081		0.5914		45.2842		20.113	110.983
E500	1.0972		438		0.5649		45.7402		20.113	110.983
E500	1.0259		441		0.5478		46.6549		20.113	110.983
E500	1.4734		460.85		0.5782		47.5653		20.113	110.983
E500	1.6092		464.994		0.5911		42.7949		20.113	110.983
E500	1.6005		468.15		0.575		46.0797		20.113	110.983
E500	1.5475		478.44		0.5651		43.7654		20.113	110.983
E500	2.0347		473.404		0.5932		39.659		20.113	110.983
E500	2.1647		466.83		0.5938		39.5079		20.113	110.983
E500	2.2576		462.144		0.571		39.0301		20.113	110.983
E500	2.3848		497.185		0.5614		41.0744		20.113	110.983
E500	2.9206		462.249		0.559		33.5836		20.113	110.983
E500	3.0474		445		0.5629		34.526		20.113	110.983
E500	3.1567		463.114		0.5905		33.2488		20.113	110.983
E500	3.2427		463.927		0.5619		33.2726		20.113	110.983
E500	3.7401		453		0.5811		26.9334		20.113	110.983
E500	3.8336		454		0.5433		27.6496		20.113	110.983
E500	3.8562		462.808		0.5536		25.8383		20.113	110.983
E500	4.2634		453		0.5801		23.8139		20.113	110.983
E500	4.3775		458		0.5776		23.8309		20.113	110.983
E500	4.5298		449		0.563		22.0952		20.113	110.983
E500	4.758		473.999		0.601		20.0268		20.113	110.983
E500	5.0554		450		0.5814		19.309		20.113	110.983
E500	5.0384		468.176		0.5629		18.5637		20.113	110.983
E500	5.1705		429		0.5476		17.7284		20.113	110.983
E500	5.3595		461.418		0.6016		18.3217		20.113	110.983
E500	5.4693		451		0.5485		16.9266		20.113	110.983
E500	5.8561		481.99		0.6184		15.814		20.113	110.983
E500	5.7754		461.838		0.5899		16.2229		20.113	110.983
E500	5.9253		473.317		0.5794		15.8669		20.113	110.983
E500	6.3474		479.857		0.5568		14.7992		20.113	110.983
E500	6.3452		450		0.5631		14.8806		20.113	110.983
E500	6.5547		444		0.5592		14.5091		20.113	110.983
E500	6.8227		496.573		0.5605		14.103		20.113	110.983
E500	6.7697		452		0.521		14.1738		20.113	110.983
E500	7.0215		455		0.5625		13.5716		20.113	110.983
E500	7.2872		465.195		0.5573		13.8661		20.113	110.983
E500	7.546		485.985		0.6088		12.6101		20.113	110.983
E500	7.6901		432		0.5117		12.2952		20.113	110.983
E500	7.4784		492.542		0.5866		13.9457		20.113	110.983
E500	8.0514		440		0.5414		11.6888		20.113	110.983
E500	8.4648		451		0.571		10.1614		20.113	110.983
E500	8.4069		461.112		0.5543		9.9574		20.113	110.983
E500	8.5698		476.272		0.5742		8.7184		20.113	110.983
E500	8.8748		439		0.5765		10.1251		20.113	110.983
E500	9.0537		453		0.5538		8.6336		20.113	110.983
E500	9.2767		484.394		0.5923		8.406		20.113	110.983
E500	9.5368		432		0.5469		8.6769		20.113	110.983
E500	9.7482		447		0.5791		7.166		20.113	110.983
E500	9.99		463.988		0.5941		7.9838		20.113	110.983
E500	10.2206		451		0.5751		7.2399		20.113	110.983
E500	10.5919		474.296		0.5638		5.972		20.113	110.983
E500	10.7726		465.326		0.6247		6.9438		20.113	110.983
E500	10.7998		429		0.5599		7.0996		20.113	110.983
E500	11.1692		450		0.576		5.9209		20.113	110.983
E500	11.3649		433		0.5824		6.4411		20.113	110.983
E500	11.7133		462.747		0.5451		5.6775		20.113	110.983
E500	11.8979		444		0.549		4.8864		20.113	110.983
E500	11.9767		427		0.5697		5.4388		20.113	110.983
E500	12.2914		438		0.5311		4.7079		20.113	110.983
E500	12.6821		439		0.5558		4.1885		20.113	110.983
E500	12.6504		464.968		0.5616		4.3142		20.113	110.983
E500	13.0501		415		0.5422		4.3214		20.113	110.983
E500	13.5948		435		0.5941		3.6664		20.113	110.983
E500	13.6213		461.409		0.5629		3.7034		20.113	110.983
E500	14.0624		462.983		0.5442		3.4682		20.113	110.983
E500	14.3694		469.295		0.5349		3.3921		20.113	110.983
E500	14.6226		523		0.4947		3.1323		20.113	110.983
E500	15.0238		520.126		0.4863		3.1473		20.113	110.983
E500	15.5139		554.275		0.4827		2.8343		20.113	110.983
E500	15.9621		525		0.5471		2.5696		20.113	110.983
E500	16.0684		506.951		0.5472		2.8602		20.113	110.983
E500	16.3768		550.82		0.4216		2.4888		20.113	110.983
E500	16.8607		566		0.5365		2.3436		20.113	110.983
E500	17.4328		544.702		0.4926		2.1995		20.113	110.983
E500	17.8215		543		0.4122		2.1456		20.113	110.983
E500	18.088		555.779		0.4761		2.1171		20.113	110.983
E500	18.8527		520.117		0.4917		2.0065		20.113	110.983
E500	19.1972		532		0.4687		2.0257		20.113	110.983
E500	19.8439		564		0.4329		1.8679		20.113	110.983
E500	20.1596		580		0.4737		1.7932		20.113	110.983
E500	20.9156		589		0.4066		1.7331		20.113	110.983
E500	21.4374		577		0.4781		0.04064		20.113	110.983
E500	21.8254		572.32		0.4618		0.04063		20.113	110.983
E500	22.2494		593.863		0.4706		0.04068		20.113	110.983
E500	22.8426		599.371		0.4706		0.04067		20.113	110.983
E500	23.3106		613.884		0.4898		0.04067		20.113	110.983
E500	23.9667		569		0.3968		0.04064		20.113	110.983
E500	24.6289		577.286		0.4082		0.04069		20.113	110.983
E500	25.2179		553.646		0.4383		0.04067		20.113	110.983
E500	25.9268		603.375		0.4202		0.04072		20.113	110.983
E500	26.8857		558.349		0.4084		0.04065		20.113	110.983
E500	27.1904		652.693		0.4629		0.04064		20.113	110.983
E500	28.061		615.282		0.4508		0.04067		20.113	110.983
E500	28.791		614.653		0.4812		0.04071		20.113	110.983
E500	29.3441		556.723		0.4888		0.04066		20.113	110.983
E500	30.1709		614.653		0.4177		0.04069		20.113	110.983
E500	31.0387		673.903		0.4269		0.04066		20.113	110.983
E500	31.4767		656.697		0.4255		0.04057		20.113	110.983
E500	32.2423		581.876		0.4519		0.04078		20.113	110.983
E500	32.7463		576.569		0.4247		0.04071		20.113	110.983
E500	33.3378		636.58		0.4065		0.0407		20.113	110.983
E500	34.106		638.442		0.4635		0.0407		20.113	110.983
E500	34.2467		679.752		0.4331		0.04066		20.113	110.983
E500	34.9567		558.55		0.4966		0.04066		20.113	110.983
E500	35.5834		632.042		0.4646		0.04067		20.113	110.983
E500	35.6264		634.167		0.4182		0.04068		20.113	110.983
E500	35.6876		644.247		0.3857		0.04068		20.113	110.983
E500	35.783		608.201		0.3849		0.0407		20.113	110.983
D201	0.3179		364		0.3769		552.412		19.5968	111.112
D201	0.777		389		0.357		456.869		19.5968	111.112
D201	1.6242		350		0.363		343.708		19.5968	111.112
D201	2.2433		294		0.434		291.959		19.5968	111.112
D201	3.0934		290		0.3907		244.303		19.5968	111.112
D201	3.8541		401		0.4693		198.798		19.5968	111.112
D201	4.2543		329		0.4875		191.262		19.5968	111.112
D201	5.3433		342		0.4812		168.103		19.5968	111.112
D201	6.6642		419		0.4857		149.059		19.5968	111.112
D201	7.6451		406		0.4458		165.991		19.5968	111.112
D201	8.8294		407		0.46		151.244		19.5968	111.112
D201	9.5112		395		0.5337		146.731		19.5968	111.112
D201	10.5587		333		0.5308		134.302		19.5968	111.112
D201	11.2265		390		0.4787		131.983		19.5968	111.112
D201	12.4068		446		0.5074		120.344		19.5968	111.112
D201	12.7749		447		0.5703		116.919		19.5968	111.112
D201	14.3063		347		0.4507		108.352		19.5968	111.112
D201	14.7957		436		0.4837		102.738		19.5968	111.112
D201	15.8969		443		0.542		96.8593		19.5968	111.112
D201	16.8989		361		0.5696		90.1694		19.5968	111.112
D201	17.5575		409		0.5788		87.5411		19.5968	111.112
D201	18.4384		467.547		0.5648		82.3744		19.5968	111.112
D201	19.1687		464.391		0.5898		77.7905		19.5968	111.112
D201	19.7569		364		0.4712		74.8594		19.5968	111.112
D201	20.3655		447		0.5397		71.2184		19.5968	111.112
D201	20.7804		386		0.5322		69.192		19.5968	111.112
D201	21.4932		514.373		0.5888		65.9997		19.5968	111.112
D201	22.1498		424		0.5396		62.1636		19.5968	111.112
D201	22.9423		386		0.5174		59.9642		19.5968	111.112
D201	23.6954		496.975		0.5831		58.0084		19.5968	111.112
D201	24.7265		421		0.5387		53.0949		19.5968	111.112
D201	25.2713		453		0.5181		52.5404		19.5968	111.112
D201	26.5661		455		0.5291		47.136		19.5968	111.112
D201	26.7113		536.274		0.5403		47.622		19.5968	111.112
D201	27.6785		494.579		0.5052		44.1218		19.5155	111.233
D201	28.5127		490.977		0.5685		41.0255		19.5155	111.233
D201	28.4682		573.046		0.5931		41.5872		19.5968	111.112
D201	30.2495		525.581		0.5422		35.4778		19.5968	111.112
D201	31.9502		492.77		0.6063		30.8934		19.5968	111.112
D201	32.7538		453		0.5595		28.1622		19.5968	111.112
D201	32.9565		440		0.5634		28.0549		19.5968	111.112
D201	33.0215		467.25		0.5259		27.7553		19.5968	111.112
D201	32.77		492.149		0.6023		29.0077		19.5968	111.112
D201	33.3237		526.394		0.5721		27.4917		19.5968	111.112
D201	34.7768		503.226		0.5636		23.4923		19.5968	111.112
D201	35.7434		585.12		0.5452		21.4819		19.5968	111.112
D201	37.0783		521.061		0.5038		18.2302		19.5968	111.112
D201	38.7137		550.997		0.6131		14.8877		19.5968	111.112
D201	40.0364		556.146		0.5103		13.2896		19.5968	111.112
D201	40.796		611.007		0.5838		12.0916		19.5968	111.112
D201	41.1905		586.606		0.5587		11.4406		19.5968	111.112
D201	42.5237		512.703		0.5137		10.2613		19.5968	111.112
D201	43.5666		545.891		0.5983		9.1053		19.5968	111.112
D201	45.258		561.016		0.6199		7.4786		19.5968	111.112
D201	47.5929		608.856		0.5864		5.3666		19.5968	111.112
D201	49.3068		670.685		0.6324		3.691		19.5968	111.112
D201	51.4099		721.971		0.603		2.8602		19.5968	111.112
D201	52.7887		702.492		0.6604		2.1864		19.5968	111.112
D105a	0.0592		180		0.0918		694.916		18.4857	111.997
D105a	0.0001		174		0.1389		581.346		18.4857	111.997
D105a	0.9354		161		0.2232		318.978		18.4857	111.997
D105a	2.3627		253		0.2425		258.822		18.4857	111.997
D105a	3.4118		229		0.2233		212.632		18.4857	111.997
D105a	3.7702		310		0.1558		181.352		18.4857	111.997
D105a	4.9142		296		0.2345		156.455		18.4857	111.997
D105a	5.7707		275		0.2612		230.543		18.4857	111.997
D105a	6.7548		295.908		0.3073		302.957		18.4857	111.997
D105a	7.555		296		0.373		272.119		18.4857	111.997
D105a	8.7951		292		0.3029		295.11		18.4857	111.997
D105a	10.099		309		0.2963		311.31		18.4857	111.997
D105a	11.2059		221		0.3132		374.62		18.4857	111.997
D105a	11.7695		302		0.3627		322.036		18.4857	111.997
D105a	13.3673		214		0.3321		257.528		18.4857	111.997
D105a	16.0651		285		0.2661		243.72		18.4857	111.997
D105a	17.3799		278		0.2756		218.39		18.4857	111.997
D105a	19.3289		298		0.3012		193.741		18.4857	111.997
D105a	20.9404		325		0.5221		179.587		18.4857	111.997
D105a	22.4936		325		0.4833		172.614		18.4857	111.997
D105a	23.899		407		0.358		158.976		18.4857	111.997
D105a	25.4727		356		0.4742		144.129		18.4857	111.997
D105a	26.6871		365		0.5097		134.494		18.4857	111.997
D105a	28.2859		371		0.4696		124.164		18.4857	111.997
D105a	29.6242		456		0.3972		118.238		18.4857	111.997
D105a	31.1832		331.308		0.5611		112.139		18.4857	111.997
D105a	32.3451		427		0.5062		111.765		18.4857	111.997
D105a	33.5765		456		0.5149		93.0763		18.4857	111.997
D105a	34.7242		454		0.472		88.782		18.4857	111.997
D105a	36.0618		508		0.5834		77.9763		18.4857	111.997
D105a	37.044		427.898		0.5199		69.4898		18.4857	111.997
D105a	38.7455		477		0.4434		57.7322		18.4857	111.997
D105a	40.1226		499.598		0.562		52.7666		18.4857	111.997
D105a	42.0603		424.41		0.4968		46.2229		18.4857	111.997
D105a	45.4736		418		0.5211		33.7604		18.4857	111.997
D105a	46.5329		422.277		0.5701		30.7537		18.4857	111.997
D105a	47.9618		520.817		0.5433		26.9206		18.4857	111.997
D105a	49.6171		533		0.4914		23.5091		18.4857	111.997
D105a	51.178		523.168		0.4958		20.6183		18.4857	111.997
D105a	52.1249		426.552		0.6012		19.2952		18.4857	111.997
D105a	55.5164		529.962		0.6173		15.5224		18.4857	111.997
D105a	60.3135		507.501		0.5843		11.5503		18.4857	111.997
D105a	62.1292		468.596		0.5856		10.0745		18.4857	111.997
D105a	66.5219		495.996		0.4829		6.772		18.4857	111.997
D105a	68.9437		529.874		0.5088		5.9153		18.4857	111.997
D105a	71.8249		498.313		0.4752		4.8204		18.4857	111.997
D104	0.6342		238		0.1799		595.381		18.7312	111.672
D104	1.1978		278		0.2519		797.468		18.7312	111.672
D104	1.5357		221		0.1938		216.988		18.7312	111.672
D104	2.6535		296		0.1949		207.669		18.7312	111.672
D104	2.6649		356		0.1939		163.984		18.7312	111.672
D104	3.8362		173		0.1477		150.237		18.7312	111.672
D104	4.1779		202		0.2556		181.396		18.7312	111.672
D104	4.495		230		0.1758		230.983		18.7312	111.672
D104	5.7713		260.8		0.1829		487.847		18.7312	111.672
D104	6.5831		197.1		0.1447		364.656		18.7312	111.672
D104	7.0811		242		0.2656		488.896		18.7312	111.672
D104	8.6158		249		0.1872		342.649		18.7312	111.672
D104	10.8234		263		0.1628		395.939		18.7312	111.672
D104	11.4513		269		0.2039		427.043		18.7312	111.672
D104	12.7566		200		0.2671		430.212		18.7312	111.672
D104	13.2008		325.905		0.401		332.18		18.7312	111.672
D104	14.9762		361		0.2312		306.154		18.7312	111.672
D104	15.4959		470.537		0.3276		432.786		18.7312	111.672
D104	17.4147		251		0.3382		351.754		18.7312	111.672
D104	18.5997		338		0.3011		273.42		18.7312	111.672
D104	20.2675		450		0.2582		300.438		18.7312	111.672
D104	21.6038		296		0.2934		293.146		18.7312	111.672
D104	22.8577		449		0.2509		249.724		18.7312	111.672
D104	23.7402		341		0.2315		269.149		18.7312	111.672
D104	25.4098		377		0.3174		256.915		18.7312	111.672
D104	26.9225		400		0.3792		247.825		18.7312	111.672
D104	28.5699		395		0.345		222.545		18.7312	111.672
D104	30.3068		399		0.4492		188.994		18.7312	111.672
D104	32.2368		312		0.2755		166.785		18.7312	111.672
D104	33.8539		402		0.4089		161.461		18.7312	111.672
D104	35.5803		311.951		0.5487		153.644		18.7312	111.672
D104	36.9711		327		0.4792		147.046		18.7312	111.672
D104	38.5514		495		0.3516		122.079		18.7312	111.672
D104	39.8035		445.935		0.5419		111.898		18.7312	111.672
D104	41.2213		407		0.4473		99.1978		18.7312	111.672
D104	42.1622		577.986		0.5157		93.9015		18.7312	111.672
D104	43.5351		440.567		0.5055		84.6656		18.7312	111.672
D104	44.5149		517.372		0.3902		76.229		18.7312	111.672
D104	44.9946		468.168		0.6716		75.0024		18.7312	111.672
D104	46.3236		463.604		0.5264		73.2692		18.7312	111.672
D104	47.9397		629.096		0.6019		63.4068		18.7312	111.672
D104	49.4802		606.356		0.6148		54.8327		18.7312	111.672
D104	51.2014		655.202		0.5188		49.4985		18.7312	111.672
D104	52.2928		641.659		0.3864		45.2734		18.7312	111.672
D104	53.8507		613.385		0.4788		40.5487		18.7312	111.672
D104	54.8059		537.681		0.4527		37.8924		18.7312	111.672
D104	56.3915		508.402		0.4968		34.2634		18.7312	111.672
D104	57.6254		593.731		0.571		29.8216		18.7312	111.672
D104	58.6338		562.17		0.5129		29.5596		18.7312	111.672
D104	60.21		628.676		0.6127		25.9619		18.7312	111.672
D104	61.9543		617.503		0.4929		22.6773		18.7312	111.672
D104	63.2354		646.363		0.4949		21.2424		18.7312	111.672
D104	65.3595		678.79		0.5389		17.8685		18.7312	111.672
D104	67.5668		648.82		0.7762		15.0592		18.7312	111.672
D104	69.565		676.893		0.6001		13.132		18.7312	111.672
D104	71.5923		801.329		0.6554		11.0331		18.7312	111.672
D001a	0.1374		387		0.568		434.337		19.0502	110.626
D001a	0.9947		400		0.5052		1066.37		19.0502	110.626
D001a	0.7684		386		0.4655		241.003		19.0502	110.626
D001a	1.3344		384		0.4819		240.085		19.0502	110.626
D001a	1.6664		438		0.5023		981.88		19.0502	110.626
D001a	1.7076		361		0.5213		766.505		19.0502	110.626
D001a	1.93		400		0.5549		196.253		19.0502	110.626
D001a	2.4285		389		0.519		197.098		19.0502	110.626
D001a	2.6047		354		0.4666		551.095		19.0502	110.626
D001a	2.7435		396		0.5074		168.465		19.0502	110.626
D001a	3.5013		387		0.4695		330.205		19.0502	110.626
D001a	3.4426		370		0.4678		181.309		19.0502	110.626
D001a	4.2425		390		0.5137		174.602		19.0502	110.626
D001a	4.4166		397		0.5228		189.898		19.0502	110.626
D001a	4.8363		385		0.5205		172.285		19.0502	110.626
D001a	5.3457		417		0.4975		182.35		19.0502	110.626
D001a	5.8543		389		0.4921		172.45		19.0502	110.626
D001a	6.3796		398		0.4978		187.02		19.0502	110.626
D001a	7.009		374		0.4982		194.389		19.0502	110.626
D001a	7.3391		425		0.5034		190.76		19.0502	110.626
D001a	8.137		439		0.535		159.775		19.0502	110.626
D001a	8.5308		370		0.5174		183.179		19.0502	110.626
D001a	9.148		378		0.5009		130.855		19.0502	110.626
D001a	9.6588		435		0.5689		128.167		19.0502	110.626
D001a	10.1458		398		0.5133		119.286		19.0502	110.626
D001a	10.5883		438		0.5014		113.43		19.0502	110.626
D001a	10.9865		391		0.4701		107.477		19.0502	110.626
D001a	11.6057		368		0.499		103.402		19.0502	110.626
D001a	11.945		428		0.5026		102.665		19.0502	110.626
D001a	12.4552		441		0.5738		99.2451		19.0502	110.626
D001a	12.8518		420		0.5129		103.897		19.0502	110.626
D001a	13.3033		423		0.5019		98.162		19.0502	110.626
D001a	14.1255		480		0.6086		96.6515		19.0502	110.626
D001a	14.5863		424		0.5549		88.9728		19.0502	110.626
D001a	15.1753		436		0.5825		82.9463		19.0502	110.626
D001a	15.6354		449		0.5157		85.2941		19.0502	110.626
D001a	15.9354		442		0.5116		81.3394		19.0502	110.626
D001a	16.6387		431		0.504		74.3255		19.0502	110.626
D001a	16.8142		446		0.5063		74.3965		19.0502	110.626
D001a	17.2468		505		0.5173		72.9901		19.0502	110.626
D001a	17.733		452		0.5251		67.0471		19.0502	110.626
D001a	17.9585		452		0.5489		63.847		19.0502	110.626
D001a	18.8946		495		0.5589		61.3826		19.0502	110.626
D001a	19.1466		520.135		0.5482		60.2366		19.0502	110.626
D001a	20.1308		516.987		0.5646		52.6534		19.0502	110.626
D001a	20.4059		520.668		0.5304		52.7917		19.0502	110.626
D001a	20.8432		552.562		0.5955		45.2302		19.0502	110.626
D001a	21.6884		517.477		0.5543		43.4326		19.0502	110.626
D001a	21.7575		574		0.5664		41.409		19.0502	110.626
D001a	22.913		551.757		0.564		35.8693		19.0502	110.626
D001a	23.3134		542.07		0.5276		36.2651		19.0502	110.626
D001a	24.0679		535		0.5056		30.6292		19.0502	110.626
D001a	24.7332		518.465		0.5376		29.609		19.0502	110.626
D001a	25.1152		577.409		0.5989		27.968		19.0502	110.626
D001a	26.0539		505.604		0.5146		23.9792		19.0502	110.626
D001a	26.4065		590.112		0.4803		22.7532		19.0502	110.626
D001a	27.5825		517		0.5038		19.1713		19.0502	110.626
D001a	28.0345		571.936		0.5696		18.2476		19.0502	110.626
D001a	29.0803		589		0.5754		14.2824		19.0502	110.626
D001a	29.9872		531.308		0.546		12.5501		19.0502	110.626
D001a	30.5961		580		0.5161		10.8246		19.0502	110.626
D001a	31.4511		656.251		0.5992		9.0598		19.0502	110.626
D001a	32.1645		558.07		0.5217		8.0067		19.0502	110.626
D001a	32.7664		589.823		0.5281		7.0759		19.0502	110.626
D001a	33.7907		552.868		0.5163		5.6168		19.0502	110.626
D001a	34.3186		561		0.5566		5.1534		19.0502	110.626
D001a	35.1628		569		0.5535		4.2307		19.0502	110.626
D001a	35.9443		631.754		0.5968		3.6169		19.0502	110.626
D001a	37.4762		607		0.5591		2.6658		19.0502	110.626
D001a	38.3482		620		0.5198		2.2116		19.0502	110.626
D001a	38.5082		622		0.5887		1.9822		19.0502	110.626
D001	0.6569		301		0.4824		243.024		18.974	110.717
D001	1.1095		368		0.4126		203.016		18.974	110.717
D001	1.4702		231		0.4821		181.309		18.974	110.717
D001	1.8149		303		0.4625		168.424		18.974	110.717
D001	1.7597		286		0.3653		154.6		18.974	110.717
D001	1.7347		263		0.3897		153.059		18.974	110.717
D001	1.8136		232		0.3912		141.033		18.974	110.717
D001	2.8209		363		0.4409		143.785		18.974	110.717
D001	3.7861		283		0.395		136.498		18.974	110.717
D001	5.461		290		0.4123		124.164		18.974	110.717
D001	6.8694		277		0.4364		117.507		18.974	110.717
D001	8.1404		438		0.4533		98		18.974	110.717
D001	10.0396		301		0.3391		90		18.974	110.717
D001	11.7036		326		0.3915		87		18.974	110.717
D001	13.5337		264		0.4558		80		18.974	110.717
D001	15.5646		408		0.3885		74		18.974	110.717
D001	17.7877		298		0.3788		70		18.974	110.717
D001	17.7768		324		0.4005		64		18.974	110.717
D001	18.81		318		0.3579		61		18.974	110.717
D001	18.5415		323		0.4499		56		18.974	110.717
D001	20.3922		314		0.4421		54		18.974	110.717
D001	22.5007		375		0.5345		50		18.974	110.717
D001	24.1687		367		0.5006		48		18.974	110.717
D001	25.9964		381		0.4787		43.4545		18.974	110.717
D001	27.3704		357		0.5033		41		18.974	110.717
D001	28.1269		344		0.4449		39		18.974	110.717
D001	27.9797		343		0.4585		36		18.974	110.717
D001	29.7483		431		0.4663		34		18.974	110.717
D001	31.5623		427		0.5314		32		18.974	110.717
D001	33.1958		423		0.501		30		18.974	110.717
D001	34.7719		439		0.5		28		18.974	110.717
D001	36.4988		524.672		0.5208		24		18.974	110.717
D001	38.1942		486.02		0.4759		22		18.974	110.717
D001	39.9823		484.726		0.4647		23.4307		18.974	110.717
D001	41.9571		504.127		0.5269		19.0801		18.974	110.717
D001	43.8164		557.694		0.5385		15.9885		18.974	110.717
D001	45.5217		517.206		0.4163		13.8034		18.974	110.717
D001	47.772		474.357		0.4395		11.5834		18.974	110.717
D001	49.6239		608.376		0.5275		9.8582		18.974	110.717
D001	51.5411		670.275		0.4604		8.1357		18.974	110.717
D001	54.0363		564.644		0.4919		5.5608		18.974	110.717
D001	56.1873		633		0.5913		3.7946		18.974	110.717
D001	56.647		634.761		0.6042		3.474		18.974	110.717
D001	57.0752		587		0.5302		3.179		18.974	110.717
D001	57.4971		700		0.5939		2.9446		18.974	110.717
D001	57.8976		681		0.4817		2.6734		18.974	110.717
D001	58.3861		640		0.4809		2.4616		18.974	110.717
D001	58.5836		700		0.5411		2.3196		18.974	110.717
D001	58.9983		640		0.5594		2.1558		18.974	110.717
D001	59.2422		699.274		0.5369		2.0127		18.974	110.717
D001	59.5376		532		0.4878		1.8998		18.974	110.717
D001	59.8638		565.755		0.4423		1.7493		18.974	110.717
D001	60.1894		528.545		0.4491		1.5622		18.974	110.717
D001	60.5649		570		0.3919		0.04063		18.974	110.717
D001	60.9089		542.062		0.4794		0.04065		18.974	110.717
D001	61.1973		550		0.4008		0.04065		18.974	110.717
D001	61.505		659		0.4689		0.04072		18.974	110.717
D001	62.0776		621		0.4381		0.04066		18.974	110.717
D001	65.2047		589.211		0.4058		0.04072		18.974	110.717
D001	68.7062		567.442		0.471		0.04066		18.974	110.717
D001	72.1771		633		0.4593		0.04066		18.974	110.717
D002a	0.5274		252		0.4707		81.3589		18.9002	110.823
D002a	0.8634		356		0.5023		77.1989		18.9002	110.823
D002a	1.287		390		0.4521		76.2108		18.9002	110.823
D002a	2.0472		350		0.483		67.1752		18.9002	110.823
D002a	2.6533		305		0.4501		61.912		18.9002	110.823
D002a	3.5421		316		0.355		59.7785		18.9002	110.823
D002a	3.625		292		0.4505		62.0007		18.9002	110.823
D002a	3.7368		282		0.4176		62.2824		18.9002	110.823
D002a	4.6323		225		0.3684		58.7885		18.9002	110.823
D002a	5.8848		218		0.3773		55.0161		18.9002	110.823
D002a	6.6035		250		0.4247		52.4403		18.9002	110.823
D002a	7.129		194		0.4274		51.8927		18.9002	110.823
D002a	8.189		306		0.3735		49.8065		18.9002	110.823
D002a	9.0262		304		0.4038		48.6439		18.9002	110.823
D002a	9.634		287		0.3721		47.7699		18.9002	110.823
D002a	10.1899		268		0.3798		46.7218		18.9002	110.823
D002a	10.8173		286		0.329		47.0237		18.9002	110.823
D002a	11.8398		214.819		0.4626		44.9506		18.9002	110.823
D002a	12.4442		277		0.4164		45.0687		18.9002	110.823
D002a	13.0242		281		0.4148		45.6639		18.9002	110.823
D002a	13.758		478		0.3667		44.6087		18.9002	110.823
D002a	14.9559		314		0.4193		44.972		18.9002	110.823
D002a	15.6664		335		0.4092		44.9613		18.9002	110.823
D002a	16.6356		233		0.4427		44.3012		18.9002	110.823
D002a	17.2152		210		0.4341		45.5551		18.9002	110.823
D002a	18.2882		307.947		0.4787		45.2087		18.9002	110.823
D002a	18.9487		424		0.4361		46.7775		18.9002	110.823
D002a	19.6372		258		0.4149		47.7016		18.9002	110.823
D002a	20.3976		356		0.4362		48.5396		18.9002	110.823
D002a	20.9162		310		0.364		47.0349		18.9002	110.823
D002a	21.6749		252		0.3968		51.8061		18.9002	110.823
D002a	22.1363		305		0.4563		49.0518		18.9002	110.823
D002a	22.8526		301		0.4154		51.3753		18.9002	110.823
D002a	23.142		403		0.4063		51.7938		18.9002	110.823
D002a	24.264		282		0.4038		50.936		18.9002	110.823
D002a	24.7876		406		0.4626		53.9246		18.9002	110.823
D002a	25.8472		279		0.4726		51.0699		18.9002	110.823
D002a	26.3066		300		0.4021		53.4507		18.9002	110.823
D002a	26.8475		487		0.3936		53.3233		18.9002	110.823
D002a	27.7921		450		0.3712		54.8719		18.9002	110.823
D002a	28.3941		329		0.4472		57.6222		18.9002	110.823
D002a	30.142		304		0.4508		56.0093		18.9002	110.823
D002a	31.8548		265		0.4081		58.2441		18.9002	110.823
D002a	33.5454		399.895		0.5022		62.0155		18.9002	110.823
D002a	35.0107		387.017		0.3859		65.7012		18.9002	110.823
D002a	36.2914		343		0.3928		65.9367		18.9002	110.823
D002a	37.3845		340.706		0.4941		65.8581		18.9002	110.823
D002a	38.4196		568.535		0.5298		64.6902		18.9002	110.823
D002a	39.6131		519.995		0.5479		58.3554		18.9002	110.823
D002a	40.8333		384.945		0.5654		53.7448		18.9002	110.823
D002a	41.9861		610.325		0.5295		51.5349		18.9002	110.823
D002a	43.1284		694.186		0.5887		45.414		18.9002	110.823
D002a	44.3689		691.747		0.4774		42.5607		18.9002	110.823
D002a	45.7819		645.349		0.5031		37.1939		18.9002	110.823
D002a	46.7886		717.101		0.5576		35.4018		18.9002	110.823
D002a	47.626		734.761		0.5064		32.4495		18.9002	110.823
D002a	49.025		679.725		0.4809		28.6911		18.9002	110.823
D002a	50.4022		569.645		0.5899		25.8445		18.9002	110.823
D002a	51.8245		723.02		0.481		23.0702		18.9002	110.823
D002a	52.8007		739.823		0.5023		21.6052		18.9002	110.823
D002a	53.9718		591.616		0.4944		19.4523		18.9002	110.823
D002a	55.2761		800.997		0.5625		17.6272		18.9002	110.823
D002a	56.8494		629.428		0.4487		15.3787		18.9002	110.823
D002a	58.3227		591.93		0.4698		13.7475		18.9002	110.823
D002a	59.7863		703.401		0.4445		11.6527		18.9002	110.823
D002a	61.3261		740.636		0.5192		9.9337		18.9002	110.823
D002a	62.9247		599.72		0.482		8.3202		18.9002	110.823
D002a	64.4926		565.527		0.5813		6.8435		18.9002	110.823
D002a	64.9667		475.782		0.5981		6.5621		18.9002	110.823
D002a	64.2572		655.761		0.5565		7.1745		18.9002	110.823
D002a	65.4822		463.613		0.5379		6.1528		18.9002	110.823
D002a	66.8868		743		0.3937		5.2065		18.9002	110.823
D002a	68.1143		622.556		0.405		4.4735		18.9002	110.823
D002	1.8922		280		0.3547		507.918		18.8332	110.927
D002	2.8999		289		0.2981		452.962		18.8332	110.927
D002	4.2966		296		0.3009		311.235		18.8332	110.927
D002	5.1937		220		0.3015		303.246		18.8332	110.927
D002	6.3477		304		0.3209		238.259		18.8332	110.927
D002	7.5583		252		0.421		227.538		18.8332	110.927
D002	8.9638		188		0.3898		136.271		18.8332	110.927
D002	9.3345		299		0.3653		145.268		18.8332	110.927
D002	9.1138		301		0.4051		211.418		18.8332	110.927
D002	10.9652		249		0.3679		119.315		18.8332	110.927
D002	12.5408		247		0.3695		110.334		18.8332	110.927
D002	14.1214		297		0.3639		91.6222		18.8332	110.927
D002	15.2921		303		0.402		89.7402		18.8332	110.927
D002	16.97		287		0.4209		85.2534		18.8332	110.927
D002	17.6964		332		0.3557		85.9272		18.8332	110.927
D002	19.4341		337		0.4049		106.405		18.8332	110.927
D002	20.5775		301		0.3874		104.195		18.8332	110.927
D002	21.5355		345		0.4098		81.631		18.8332	110.927
D002	22.0449		358		0.3776		80.7209		18.8332	110.927
D002	22.9523		275		0.3416		85.0908		18.8332	110.927
D002	23.2417		307		0.3769		77.0701		18.8332	110.927
D002	24.8789		332		0.4167		77.6237		18.8332	110.927
D002	25.586		314		0.3964		80.7979		18.8332	110.927
D002	26.4679		238		0.4543		78.7803		18.8332	110.927
D002	27.0531		387		0.3735		78.9497		18.8332	110.927
D002	28.2216		278		0.3826		66.7279		18.8332	110.927
D002	29.0523		249		0.4432		64.7829		18.8332	110.927
D002	30.2837		280		0.437		63.3766		18.8332	110.927
D002	31.3009		320		0.3885		59.3947		18.8332	110.927
D002	32.519		325		0.4399		55.4509		18.8332	110.927
D002	33.0908		366		0.4043		52.2156		18.8332	110.927
D002	34.0068		369		0.4533		46.4772		18.8332	110.927
D002	34.632		355		0.402		46.256		18.8332	110.927
D002	35.7864		365		0.4134		41.3399		18.8332	110.927
D002	36.8128		325		0.399		40.51		18.8332	110.927
D002	37.7743		354		0.4318		38.0737		18.8332	110.927
D002	38.6426		364		0.4185		36.1442		18.8332	110.927
D002	39.1939		424		0.4455		32.8467		18.8332	110.927
D002	40.1541		383		0.4161		31.7299		18.8332	110.927
D002	40.6646		393		0.3987		29.7222		18.8332	110.927
D002	41.4497		369		0.3277		28.1085		18.8332	110.927
D002	41.9301		376.045		0.4241		28.8146		18.8332	110.927
D002	42.5625		376		0.403		25.5807		18.8332	110.927
D002	43.139		494.579		0.4881		24.0422		18.8332	110.927
D002	43.9855		394.728		0.4863		22.339		18.8332	110.927
D002	44.5909		421.245		0.5659		21.6052		18.8332	110.927
D002	45.2755		430.136		0.4054		20.3884		18.8332	110.927
D002	46.0779		474.961		0.4687		18.8989		18.8332	110.927
D002	46.9939		481.159		0.5087		17.3104		18.8332	110.927
D002	47.6595		563		0.575		17.0889		18.8332	110.927
D002	48.2577		651.635		0.5448		15.4522		18.8332	110.927
D002	49.0457		703.864		0.5176		14.5437		18.8332	110.927
D002	49.6297		545.165		0.5615		14.211		18.8332	110.927
D002	50.656		635.671		0.5288		12.5291		18.8332	110.927
D002	50.8446		624.532		0.5773		12.6644		18.8332	110.927
D002	51.561		735.347		0.6112		11.4024		18.8332	110.927
D002	52.6658		813.001		0.65		10.7679		18.8332	110.927
D002	53.4577		631.194		0.6649		10.3128		18.8332	110.927
D002	54.0348		769.217		0.5391		9.4168		18.8332	110.927
D002	55.1643		740.82		0.6258		8.6418		18.8332	110.927
[truncated: 217 more rows]
